# Supplementary material for: IP3 receptor isoforms differently regulate ER-mitochondrial contacts and local calcium transfer
Source: Nat Commun. 2019 Aug 19;10:3726. doi: 10.1038/s41467-019-11646-3 (PMC6700175; doi:10.1038/s41467-019-11646-3)
Supplement: Supplementary file 4 — Source Data [file 41467_2019_11646_MOESM4_ESM.xlsx]

## Sheet: Fig1
panel C	WT	TKO		panel C	WT	TKO		D	WT	TKO					panel C	WT	mito	z (µm)	cell1	cell2	cell3	cell4	cell5	cell6	cell7	cell8	cell9	cell10	cell11	cell12	cell13	cell14	cell15	cell16	cell17	cell18	cell19	cell20	cell21	cell22	cell23	cell24	cell25	cell26	cell27	cell28	cell29	cell30	cell31
inset	0.89854	0.172373		inset	-0.154345	-2.5364		inset	1.95	3.8								0	0.00141961	0.000705814	8.01532e-05	0.0234192	1.74252e-05	0.00145602	0.0188553	0.0025172	2.76927e-05	8.76357e-05	0.000212277	5.87723e-05	0	0	0	5.0195e-05	0	0	0	0.000576324	0.000244932	0	0	4.26734e-05	0	0	0	4.73456e-05	0.00249936	0	0
bargraph	0.821758	0.0373105		bargraph	-0.283214	-4.74427		bargraph	3.1	2.2								0.2	0.00177981	0.00252015	0.000543265	0.0263264	0.00026312	0.00208004	0.0182893	0.00443027	0.000145381	0.000387059	0.000773733	0.000652373	0	0	8.18119e-05	0.002654	0.000631234	0.00119867	0.000125981	0.00330004	0.00015258	0	0	0.00253449	0	0	0	0.000415458	0.00551435	0.00132364	3.93953e-05
ratio	0.716802	0.566617		Log2	-0.480354	-0.819553			5.75	2.85								0.4	0.00250021	0.0053434	0.00167432	0.0267571	0.00134522	0.00271075	0.0164988	0.00687424	0.000519214	0.000639012	0.00144133	0.00327362	0	0.000443975	0.0014317	0.0074036	0.00369721	0.00918039	0.000899872	0.0116844	0.000871314	0	0	0.00742364	0.000666152	0.000185121	0.000780636	0.000858139	0.0096075	0.00329574	0.000791201
	2.47845	0.602691			1.30944	-0.730509			2.7	1.5								0.6	0.00186456	0.00757776	0.00377614	0.0268379	0.0038318	0.00387155	0.0153242	0.0113365	0.000664595	0.00111371	0.00304879	0.00764041	0.000560829	0.00136364	0.00467145	0.0127743	0.00900471	0.0184736	0.00244765	0.018166	0.00191127	0	0.00108164	0.0117672	0.00514109	0.0011081	0.00299719	0.0014902	0.0136389	0.00538148	0.00236047
	0.840111	0.0599148			-0.251348	-4.06094			5.8	2.65								0.8	0.00110179	0.0101455	0.00866553	0.0279954	0.00625564	0.00695805	0.0148934	0.0147416	0.000796127	0.00213248	0.00511156	0.0126125	0.00374735	0.00384515	0.00750213	0.0170471	0.0134877	0.028063	0.00660506	0.0240714	0.00303956	0	0.00297793	0.0154462	0.0105505	0.00401301	0.00875793	0.00271646	0.014717	0.00828949	0.00487196
	1.15165	0			0.203702				3.8	1.95								1	0.000466139	0.013207	0.0163603	0.0293682	0.00967621	0.0118629	0.0147155	0.0174053	0.00129457	0.00448039	0.0076758	0.0166267	0.00919419	0.00813427	0.0101201	0.0206799	0.0187695	0.0372574	0.0116983	0.0279004	0.0053885	0.000908646	0.00516655	0.0176271	0.0161187	0.00644942	0.0169119	0.00417707	0.0148917	0.011485	0.00905778
	3.55897	0			1.83146				1.6	2.75								1.2	0.00110179	0.0164502	0.0230843	0.0319255	0.0138199	0.0164189	0.0161215	0.0193961	0.00234685	0.00834368	0.0103631	0.0196652	0.016434	0.0130576	0.0144888	0.025693	0.0253781	0.0459302	0.0180514	0.0297162	0.00955635	0.00626853	0.00736199	0.0182002	0.0218658	0.00851558	0.0252595	0.00623542	0.0162874	0.0161979	0.013132
	1.95397	0.211045			0.966412	-2.24438			2.65	4.2								1.4	0.00286041	0.0193125	0.0282053	0.0351826	0.0175036	0.0205454	0.0179334	0.0209019	0.00287299	0.0130578	0.0131258	0.0229447	0.0233339	0.0186073	0.0199293	0.0276004	0.0311494	0.0508236	0.0238106	0.0306241	0.0166915	0.0149615	0.00949994	0.0188891	0.0268064	0.0106212	0.0295217	0.00895779	0.0182966	0.0226357	0.0167958
	0.380097	0.674991			-1.39556	-0.567061			5.45	9.45								1.6	0.0073947	0.0227289	0.033059	0.0398396	0.0206471	0.0251282	0.020094	0.0221285	0.0028176	0.0174688	0.0152039	0.0261126	0.0277525	0.022944	0.025108	0.0279705	0.0365986	0.0528472	0.0301277	0.0322978	0.0243205	0.023818	0.0115443	0.0191207	0.0313909	0.0127541	0.0360289	0.012195	0.0210283	0.0291001	0.0212705
	1.49841	0.194825			0.583433	-2.35975			4.85	4.85								1.8	0.0102975	0.0265525	0.0372092	0.0476729	0.0230988	0.0283556	0.0225537	0.0241514	0.00254069	0.0220441	0.0182604	0.0291805	0.0332758	0.0284541	0.0287404	0.028096	0.0418159	0.0527696	0.0343751	0.0346189	0.031014	0.0309982	0.013503	0.0189668	0.0344333	0.0143403	0.0427013	0.0155483	0.0249488	0.0337061	0.0252988
	0.761862	0.867662			-0.392398	-0.204796			4	1.55								2	0.0161031	0.0287132	0.0402551	0.0509031	0.0251271	0.0291339	0.0251629	0.0254054	0.00277607	0.0274483	0.021906	0.0319545	0.0375075	0.0304282	0.0317838	0.0283344	0.0458738	0.0513453	0.0362468	0.0357163	0.0357159	0.0355803	0.0156536	0.0185903	0.0359645	0.0155704	0.0459208	0.0189797	0.0289589	0.0375501	0.0297932
	0.697936	0.180738			-0.518833	-2.46803			3.55	3.25								2.2	0.0269726	0.0310082	0.0416177	0.0488573	0.0264776	0.0290265	0.0282456	0.0264901	0.00323298	0.0323085	0.0252609	0.0327538	0.0386207	0.0311655	0.034819	0.0272678	0.0466854	0.0500268	0.0379026	0.0361584	0.0385988	0.038618	0.0167011	0.0178085	0.0364841	0.0161845	0.047049	0.0225105	0.0324256	0.0414942	0.0333519
	0.590835	1.30923			-0.759173	0.388717			3.85	3								2.4	0.0387321	0.0320085	0.0421342	0.0478613	0.0282619	0.028369	0.0312463	0.0256617	0.00413295	0.0351347	0.0263608	0.0333768	0.0390711	0.0326005	0.0368643	0.0264333	0.0498287	0.048666	0.0399543	0.0365452	0.0402852	0.0400836	0.0177555	0.0170617	0.0355219	0.0163793	0.0446273	0.0262922	0.0356387	0.0455788	0.0348194
	0.302174	0.465586			-1.72655	-1.10288			4.45	5.95								2.6	0.0466565	0.0332988	0.0417424	0.0493149	0.0296716	0.0292278	0.0338769	0.0243802	0.00549675	0.0368765	0.0270591	0.0332475	0.0387227	0.0367786	0.0384678	0.0283282	0.0527401	0.0461911	0.0414391	0.0370268	0.0415059	0.0395634	0.0205015	0.0157526	0.0332428	0.015988	0.0416757	0.0292123	0.0380337	0.0468022	0.034281
	0.485275	0.807779			-1.04312	-0.307967			4.1	5								2.8	0.0532037	0.0352517	0.0434256	0.0499879	0.0306718	0.0309858	0.0355357	0.0233321	0.007359	0.0378989	0.0274329	0.0324071	0.0370912	0.0405207	0.0392123	0.0299218	0.0577255	0.0442732	0.0431758	0.0376347	0.0419797	0.0374885	0.0242921	0.0144434	0.0302945	0.0151914	0.0415845	0.0317902	0.0379527	0.0450173	0.0318089
	0.470895	0.18077			-1.08652	-2.46777			4.75	5.65								3	0.0570599	0.0372956	0.0449663	0.0451694	0.0316407	0.0318648	0.0372514	0.0225541	0.00846666	0.0386256	0.0277867	0.0312904	0.0339726	0.044239	0.0380833	0.0332723	0.0596192	0.0423412	0.0431668	0.0367663	0.0408594	0.0361291	0.0276998	0.0138536	0.0285289	0.0148229	0.0454364	0.033529	0.0376118	0.0422296	0.0294879
	0.789355	0.405186			-0.341254	-1.30334			2.9	3.85								3.2	0.0608738	0.0379018	0.046329	0.036394	0.0314786	0.0324284	0.0387927	0.0214648	0.00915202	0.0391843	0.0277467	0.0321837	0.0337942	0.0477591	0.037617	0.0344455	0.0577899	0.0392106	0.0436978	0.0358347	0.0418833	0.0346512	0.0297422	0.0141493	0.0282513	0.0149606	0.046804	0.0346629	0.0365848	0.0396157	0.0269764
	0.884976	0.960354			-0.176289	-0.0583611			3.6	2.95								3.4	0.0664463	0.0372696	0.0450643	0.0337021	0.0315953	0.0309992	0.038718	0.0219591	0.0114643	0.0388191	0.0292603	0.033847	0.034491	0.0499314	0.0377561	0.0361647	0.0544148	0.0356428	0.0449936	0.035132	0.0408795	0.0335678	0.0313326	0.014515	0.0273353	0.0150975	0.0455675	0.0351352	0.0363035	0.0369685	0.0244255
	0.496693	1.17777			-1.00958	0.236057			2.5	2.3								3.6	0.0672303	0.0353946	0.0431406	0.0296643	0.0316825	0.0318178	0.0387073	0.0222429	0.0137142	0.0381436	0.0303986	0.0355632	0.0341426	0.047664	0.0384433	0.0389316	0.0538222	0.0327307	0.0442017	0.0343505	0.0418231	0.0331671	0.0325701	0.0152725	0.0264734	0.0150948	0.0442455	0.03545	0.0358475	0.0353507	0.0235424
	0.89748	0.39767			-0.156048	-1.33036			2.75	4.2								3.8	0.0648784	0.0337838	0.0434701	0.0247921	0.03151	0.0301068	0.0387322	0.0223527	0.0141572	0.0380815	0.0310232	0.0354574	0.0347714	0.0449922	0.038836	0.0428656	0.0517739	0.0298821	0.0411511	0.0327162	0.0427065	0.0335811	0.0337599	0.0163729	0.0260817	0.0151685	0.0433053	0.0346653	0.0351614	0.0334922	0.0227774
	0.621333	0.762694			-0.686562	-0.390824			9.1	3.35								4	0.0611704	0.0345286	0.0407449	0.0205927	0.0311527	0.028208	0.0381983	0.0231582	0.0164764	0.0372672	0.0322261	0.0342584	0.0336242	0.0439219	0.037077	0.0468685	0.0478448	0.029036	0.0387395	0.0320373	0.0408394	0.0337477	0.0350764	0.0172659	0.0254988	0.0150343	0.0430831	0.0342617	0.0354299	0.0334454	0.0222456
	0.0117797	0.851798			-6.40756	-0.231416			2.25	3.15								4.2	0.0570175	0.0360095	0.0392131	0.0200275	0.0306683	0.0254301	0.0370983	0.0242704	0.0198755	0.0371248	0.0330306	0.0340938	0.0309985	0.0439853	0.0359153	0.0478975	0.0451266	0.0290783	0.0368857	0.0312162	0.0390124	0.0334482	0.036504	0.0181895	0.0242066	0.0151528	0.0435845	0.0332023	0.035969	0.0341273	0.0221635
	0.123266	0.395997			-3.02015	-1.33644			0.75	1.05								4.4	0.0518476	0.0369925	0.0365502	0.0200544	0.0303965	0.0221826	0.0346671	0.0252086	0.02405	0.0366282	0.032929	0.0350753	0.0296135	0.0450953	0.0354981	0.0464921	0.0427305	0.0290712	0.0358509	0.0300004	0.0392172	0.0328441	0.0358004	0.0194941	0.0227031	0.0153001	0.041009	0.0322755	0.0351934	0.0340404	0.0231615
	0.801174	0.0575059			-0.319813	-4.12015			2.1	4.9								4.6	0.0448979	0.0378238	0.0341188	0.0197044	0.0286557	0.0200891	0.0329727	0.0257853	0.0275599	0.0342547	0.0324691	0.0362802	0.0282454	0.0461338	0.0347127	0.0428844	0.0383763	0.0281405	0.0357429	0.0302215	0.0374705	0.0309042	0.0338018	0.0206844	0.0210825	0.0153563	0.0372939	0.0323146	0.0346458	0.0333853	0.0244156
	0.302244	0.896995			-1.72621	-0.156829			2.75	1.75								4.8	0.0396008	0.0360831	0.0324178	0.021185	0.0275109	0.0188679	0.0315916	0.0263207	0.0325167	0.0322902	0.0319153	0.0376319	0.0257046	0.0424552	0.0336246	0.0383293	0.0332878	0.0277386	0.0341591	0.0290767	0.0354268	0.0284	0.032689	0.0217939	0.0211256	0.0152045	0.0331058	0.0324424	0.0327665	0.0306176	0.0257846
	0.132942	0			-2.91114				3.1	3								5	0.0355115	0.0351218	0.0300221	0.0217233	0.0267633	0.018727	0.0310968	0.026275	0.0391349	0.0301833	0.0309801	0.0376848	0.0234868	0.0382216	0.0318002	0.034891	0.0261768	0.0249041	0.0328363	0.0275293	0.0346277	0.0258254	0.0316288	0.0223441	0.0214695	0.0151308	0.0283137	0.0320897	0.0311237	0.0296216	0.0275607
	0.156322	0.187514			-2.6774	-2.41493			2.6	5.5								5.2	0.0321214	0.0338488	0.0298351	0.0204043	0.0257213	0.0186868	0.0307373	0.0257807	0.0450124	0.0281275	0.0299987	0.0375085	0.0221187	0.0363109	0.0315466	0.0321492	0.0186664	0.0242343	0.0310636	0.0244977	0.0340335	0.0236514	0.0308911	0.0227358	0.0216546	0.0156888	0.0235102	0.0317334	0.0306123	0.0297218	0.0312475
	7.46903	0.719241			2.90092	-0.475453			2.4	7.15								5.4	0.0280744	0.0310082	0.0267447	0.0183047	0.024512	0.0194986	0.0297655	0.0262658	0.0460716	0.0262616	0.0284312	0.0369972	0.0202663	0.0346935	0.0302539	0.0302795	0.0133847	0.0233035	0.0285619	0.0228003	0.032873	0.0229768	0.0303347	0.0226428	0.0210285	0.0166916	0.0208663	0.031067	0.0291847	0.0307914	0.0356139
	0.876412	0.573958			-0.19032	-0.800983			2.7	3.55								5.6	0.0225655	0.0289427	0.0234584	0.0153975	0.0241269	0.0201294	0.0285802	0.0269889	0.0468747	0.0251004	0.0267146	0.0355338	0.0194591	0.0329969	0.0283641	0.028598	0.0082189	0.0218299	0.0271491	0.0210082	0.0303555	0.0227427	0.0302714	0.0225955	0.0204564	0.0175181	0.020325	0.0302834	0.0287181	0.0316806	0.0374622
	0.822246	0.12121			-0.282357	-3.04441			3.15	4.25								5.8	0.0179464	0.0268642	0.0187916	0.0113058	0.0227364	0.0212566	0.0264907	0.0277304	0.0462862	0.0237238	0.0258255	0.0343054	0.0192041	0.0300714	0.0277096	0.0261447	0.00548785	0.0178884	0.0265552	0.0196897	0.0255813	0.0226906	0.0302119	0.0227449	0.0204179	0.0185385	0.019174	0.0299449	0.0275696	0.0313998	0.0390282
	0.813163	0.0876094			-0.298383	-3.51277			2	6.1								6	0.0130943	0.0250889	0.0155855	0.00718728	0.0220516	0.023236	0.0237355	0.0286411	0.0454901	0.0215439	0.0259285	0.0316842	0.0187283	0.0268288	0.0274314	0.0226688	0.0041481	0.0134321	0.0247105	0.0191529	0.0214777	0.0229093	0.0297422	0.0229247	0.0202837	0.0192649	0.0179147	0.0287187	0.0263785	0.0300293	0.039176
	0.579822	0.748676			-0.786317	-0.417586			1.5	3								6.2	0.0109543	0.0234434	0.0124773	0.0050607	0.021426	0.0254167	0.0205532	0.0280736	0.0439671	0.0205141	0.0262931	0.0284693	0.0192041	0.0221909	0.0257298	0.0180886	0.0030531	0.00846824	0.0222808	0.0180239	0.0206465	0.0225812	0.0289598	0.0233225	0.0198566	0.0198808	0.0148549	0.026639	0.0238131	0.0279436	0.0379251
	0.60237	0.685957			-0.731279	-0.54381			2.75	1.9								6.4	0.0107424	0.0205855	0.0107228	0.00382244	0.0210636	0.0279463	0.017823	0.0276114	0.0431017	0.0195611	0.0262977	0.0260832	0.0204702	0.0175846	0.0228827	0.0158299	0.00168758	0.00418829	0.0198242	0.0162239	0.0194861	0.0222143	0.028263	0.023734	0.0195435	0.0202537	0.0115329	0.0250802	0.0209345	0.02541	0.0360998
	0.783235	0.426254			-0.352483	-1.23022			1.5	2.1								6.6	0.00881431	0.0179658	0.00959175	0.00261111	0.0210008	0.0298451	0.0154131	0.0270576	0.0404641	0.0180421	0.025527	0.0240438	0.0201558	0.0120666	0.0206656	0.0151335	0.000695641	0.00160058	0.0164406	0.0137686	0.0161494	0.0220293	0.02712	0.0244899	0.0190547	0.0205555	0.00867246	0.0231058	0.0182199	0.0206636	0.0342383
	0.0837325	0.210344			-3.57807	-2.24918			4.65	2.3								6.8	0.00750064	0.0151295	0.00757009	0.00169588	0.0202359	0.0300397	0.0139929	0.0257532	0.0367396	0.0169284	0.025041	0.0203411	0.0204787	0.00846725	0.0185712	0.0131759	0.000283408	0.000232683	0.0116713	0.0118581	0.0132143	0.0218085	0.025707	0.0253297	0.0184317	0.0214557	0.00682059	0.0217624	0.0159954	0.0171205	0.0324951
	0.816904	0.398156			-0.291761	-1.3286			3.85	1.75								7	0.00750064	0.0132936	0.00635888	0.0015882	0.0194099	0.0299458	0.0117325	0.0247326	0.0342128	0.0151939	0.0241165	0.0157745	0.0210821	0.00606503	0.0163132	0.0117077	1.28835e-05	0	0.00745093	0.00946591	0.0111705	0.0212985	0.0241908	0.0259591	0.0178797	0.0232867	0.00504279	0.0203172	0.0132873	0.0127083	0.0310341
	0.874405	0.28284			-0.193627	-1.82194			6.15	2.75								7.2	0.00584796	0.0112021	0.00701792	0.00271878	0.0184829	0.0298921	0.00977471	0.0225358	0.0318036	0.0139706	0.0233474	0.0105496	0.0211076	0.00488373	0.0141616	0.0101203	1.28835e-05	0	0.00521925	0.00858169	0.00953628	0.0205769	0.0222526	0.0265017	0.0172182	0.0257924	0.00402854	0.0188128	0.0107176	0.00700596	0.0287984
	0.532255	0.999621			-0.909812	-0.000546891			4.3	1.9								7.4	0.00383507	0.0101109	0.0072851	0.00481844	0.0179793	0.0290467	0.00852529	0.0200186	0.0285429	0.0133024	0.0220152	0.00607706	0.0190512	0.00278278	0.0124763	0.00867727	0	0	0.0041844	0.00732641	0.00874527	0.0199943	0.0213317	0.0270915	0.0167494	0.0285438	0.00348152	0.0176753	0.00958619	0.0030016	0.026438
	0.991786	0.439411			-0.0118993	-1.18636			5.05	2.05								7.6	0.00260615	0.00897207	0.00700011	0.00616437	0.0172231	0.0286441	0.00699465	0.018197	0.0261199	0.0123895	0.0209908	0.00356748	0.0168673	0.00158563	0.0108482	0.00637462	0	0	0.00356349	0.00591323	0.00816305	0.0186686	0.0211807	0.0271692	0.0159028	0.0305985	0.00268949	0.0162987	0.00907907	0.00106961	0.0217498
	0.748069	0.191965			-0.418756	-2.38108			4.45	3.9								7.8	0.00154674	0.00859101	0.0055039	0.00745646	0.0159406	0.0263695	0.00589829	0.0172405	0.0239046	0.0106989	0.0191403	0.00188659	0.0153718	0.000658035	0.00898292	0.00365788	0	0	0.00285259	0.00579481	0.00706287	0.0171488	0.0210355	0.0282894	0.0154927	0.0325524	0.00165814	0.015501	0.00830562	0.000207238	0.0156074
	0.505318	0.251268			-0.984736	-1.9927			2.55	2.3								8	0.00148318	0.00795881	0.00433722	0.00799483	0.0144002	0.0233031	0.00490515	0.0159133	0.0216132	0.00989557	0.0164961	0.000969744	0.0118539	7.13521e-05	0.00607042	0.00235284	0	0	0.00186273	0.00575534	0.00552502	0.0153652	0.0200893	0.0291901	0.0152459	0.0340018	0.00107124	0.0145339	0.00717419	0.000187182	0.0104137
	0.828875	0.58677			-0.270773	-0.769134			5.1	2.95								8.2	0.00103823	0.00731362	0.00363364	0.00804866	0.0133494	0.020069	0.00399745	0.0145219	0.020284	0.00959249	0.0145317	0.000235089	0.00931315	0	0.00315793	0.00130504	0	0	0.0013678	0.00532902	0.00435256	0.0133343	0.0182496	0.0292023	0.0152721	0.0352213	0.000854711	0.013155	0.00627928	0.000173813	0.0068155
	0.392006	0.923042			-1.35105	-0.115532			5.9	1.95								8.4	0.000360197	0.00708412	0.00251149	0.00702576	0.0121541	0.016231	0.00324281	0.0130025	0.0192525	0.00948295	0.0137611	9.9914e-05	0.00913471	0	0.00166896	0.000426647	0	0	0.00157477	0.00493427	0.00288297	0.011101	0.0162373	0.0283839	0.0160678	0.0354828	0.000541317	0.0121797	0.00516278	0.000133701	0.00355877
	0.653851	0.404749			-0.612966	-1.3049			4.55	8.8								8.6	0.000190696	0.00647357	0.00185245	0.00573367	0.0113612	0.0120977	0.00248105	0.011483	0.0176464	0.00951216	0.0127566	0	0.00908373	0	0.000474506	1.25475e-05	0	0	0.00188073	0.00507638	0.00165429	0.00872872	0.0147181	0.0277118	0.0157425	0.0346186	0.00047294	0.010719	0.00389499	0	0.00134603
	0.966493	0.786793			-0.0491682	-0.345944			6.35	4.55								8.8	0.000423766	0.00516587	0.000917317	0.00449541	0.010767	0.00752167	0.00187236	0.0101786	0.0161926	0.00966552	0.0111614	0	0.00933015	0	0.000106356	0	0	0	0.00172775	0.00438953	0.000778963	0.00639118	0.0129768	0.0260658	0.0152028	0.0329612	0.000307696	0.00936733	0.0023566	0	0.000535128
		0.698944				-0.516751			3.25	2.7								9	0.000444952	0.00361567	0.000472017	0.00266494	0.00968492	0.00289863	0.00164454	0.00952873	0.0140534	0.00912145	0.00924788	0	0.00929616	0	0	0	0	0	0.00103485	0.00364742	0.000256978	0.00489994	0.0113173	0.0229964	0.0149236	0.0317847	2.84904e-05	0.00817304	0.00120387	0	0.000183848
		0.643604				-0.635755			2.6	4.4								9.2	2.11866e-05	0.00209146	0.000276085	0.000242267	0.00845296	0.000717948	0.00117111	0.00919463	0.0126065	0.00828525	0.00716203	0	0.00774963	0	0	0	0	0	0.000404941	0.00308688	3.21222e-05	0.00409759	0.00934208	0.0202729	0.0138874	0.0307477	0.00017664	0.00668047	0.000417625	0	1.96977e-05
		0							2.65	7.25								9.4	0	0.00120811	0.000142495	0	0.00728373	0.00030194	0.000872107	0.00885138	0.0111873	0.00737968	0.00578992	0	0.00514943	0	0	0	0	0	0.00015298	0.0019895	0	0.00351193	0.0073045	0.0174504	0.0119136	0.0290237	0.000159546	0.00528377	3.19611e-05	0	0
		0.390931				-1.35501			3.15	5.4								9.6	8.47548e-05	0.000402704	4.45311e-05	0	0.00628352	5.36775e-05	0.000765318	0.00830675	0.0101004	0.0058278	0.00463932	0	0.00348394	0	0	0	0	0	8.99858e-05	0.00154739	0	0.00268914	0.00492683	0.0139359	0.0102652	0.0262074	1.70942e-05	0.00429898	0	0	0
MEAN	0.937006	0.469313							3.4	5.75								9.8	0.000296638	0.000103924	0	0	0.00533211	0	0.00056954	0.00779873	0.00941509	0.00464471	0.00353179	0	0.00192891	0	0	0	0	0	8.99858e-05	0.00131054	0	0.00190008	0.00294577	0.0104702	0.00816344	0.0222725	0	0.00383263	0	0	0
N	45	49	cells						4.25	3.2								10	0.000105941	0.000199188	0	0	0.00466646	0	0.000494787	0.00721749	0.00922817	0.00380486	0.00292726	0	0.00111316	0	0	0	0	0	0	0.00136581	0	0.00114271	0.00179494	0.0080104	0.00543407	0.0185007	0.000131056	0.00341954	0	0	0
sem	0.17417	0.0483428							3.4	3.9								10.2	0.000127128	0.000160215	0	0	0.00393112	0	0.000409355	0.00663167	0.00802359	0.00293581	0.00230582	0	0.000671294	0	0	0	0	0	0	0.00123949	0	0.000666408	0.000975427	0.00563593	0.00245027	0.0153317	0.000102565	0.00309404	0	0	0
									4.3	3.15								10.4	0	1.29897e-05	0	0	0.00389976	0	0.000266971	0	0.00690209	0.00223837	0.00152747	0	0.000169949	0	0	0	0	0	0	0.0013737	0	0.000304585	0.000338135	0.00404787	0.000223593	0.01254	0	0.0029591	0	0	0
									5.1	4.9								10.6	0.000127128	3.03115e-05	0	0	0.00415765	0	0.000110348	0	0.00602981	0.00131089	0.000867566	0	0	0	0	0	0	0	0	0.00119212	0	1.32873e-05	0.000143245	0.00220835	0	0.00948506	0	0.00291649	0	0	0
									3.05	6.2								10.8	0.000402579	4.76317e-05	0	0	0.00419424	0	7.11886e-06	0	0.00551752	0.0007303	0.000503003	0	0	0	0	0	0	0	0	0.00100264	0	3.0663e-06	6.62628e-05	0.00106074	0	0.00686967	0	0.00258152	0	0	0
									4	4.15								11	0.00057208	4.33012e-05	0	0	0.00399037	0	0	0	0.00434756	0.000164318	9.0756e-05	0	0	0	0	0	0	0	0	0.000765798	0	5.11049e-06	5.45694e-05	0.000216415	0	0.00452012	0	0.00234006	0	0	0
									2.75	4.7								11.2	0.000783963	1.29897e-05	0	0	0.00356519	0	0	0	0.00366219	2.55598e-05	3.07647e-05	0	0	0	0	0	0	0	0	0.000639483	0	0	8.38029e-05	0	0	0.00286543	0	0.00199562	0	0	0
									2.15	6.8								11.4	0.000847531	0	0	0	0.00276712	0	0	0	0.00325374	0	0	0	0	0	0	0	0	0	0	0.000284213	0	0	0.000101343	0	0	0.00172663	0	0.00167248	0	0	0
									4.6	6.15								11.6	0.000550894	0	0	0	0.00226527	0	0	0	0.00273453	0	0	0	0	0	0	0	0	0	0	4.73693e-05	0	0	0.000101343	0	0	0.000879984	0	0.00119666	0	0	0
									1.65	2.4								11.8	0	0	0	0	0.00188366	0	0	0	0.0022707	0	0	0	0	0	0	0	0	0	0	0	0	0	6.91861e-05	0	0	0.000478157	0	0.000636799	0	0	0
									2.3	5.95								12	0	0	0	0	0.00128598	0	0	0	0.00182764	0	0	0	0	0	0	0	0	0	0	0	0	0	2.72847e-05	0	0	0.000147395	0	0.000356276	0	0	0
									2.15	6.3
									3	1.8
									3.6	4.5
									2.55	6.85
									1.9	4.6
									2.6	4.95
									3.3	2.45					panel C	WT	ER	z (µm)	cell1	cell2	cell3	cell4	cell5	cell6	cell7	cell8	cell9	cell10	cell11	cell12	cell13	cell14	cell15	cell16	cell17	cell18	cell19	cell20	cell21	cell22	cell23	cell24	cell25	cell26	cell27	cell28	cell29	cell30	cell31
									4.1	2.7								0	0.000276755	0.00178395	0.000660581	0.00284225	4.71168e-05	0.00150649	0.00316475	0.000176687	0.000324865	0	0.0018536	0.000704167	6.20757e-06	0.000116179	0.000454984	0.00307402	5.42011e-06	0.00102235	7.27559e-05	0.0118392	0.00139298	7.06397e-05	0.000162547	0.000168797	0.000403173	0.000198654	0.000270891	3.81752e-05	0	0.000225889	3.66488e-05
									1.35	4.2								0.2	0.000706788	0.00382275	0.00248218	0.00515338	0.000798844	0.00182762	0.00381002	0.00073533	0.000463656	7.23698e-06	0.000364642	0.00190683	0	0.000899312	0.00268045	0.00755228	0.000829196	0.00623108	0.00190783	0.0132558	0.00145542	0.000396103	0.000621875	0.00412192	0.00257281	0.00121189	0.00617267	4.49922e-05	0.000241994	0.00204914	8.95852e-05
									1.95	6.1								0.4	0.0012092	0.00655772	0.00583942	0.00865596	0.0021663	0.00235182	0.00429965	0.00291794	0.000890709	0.00022434	0.000729284	0.00523942	0.000142773	0.00322504	0.0056329	0.017862	0.00450909	0.0142953	0.00548906	0.0164193	0.0017124	0.00174389	0.00740167	0.00954112	0.0153896	0.0103091	0.0307446	0	0.00735393	0.00523847	0.00162475
									1.7									0.6	0.00181381	0.00970294	0.00845601	0.012058	0.00466028	0.00333883	0.0048671	0.00574493	0.00136657	0.000551804	0.00296575	0.0106706	0.0018933	0.00752367	0.00855073	0.0271044	0.0108067	0.0218528	0.00830635	0.0169261	0.00229601	0.00687589	0.0192865	0.0149971	0.0279234	0.0225747	0.0482537	0	0.0225592	0.00754577	0.00402319
									2.55									0.8	0.00251208	0.0119344	0.0115845	0.0151156	0.00738235	0.0055962	0.00542807	0.00863429	0.00229235	0.00142383	0.00687654	0.0166978	0.00744284	0.0138511	0.0138424	0.033855	0.0171205	0.0286656	0.0117744	0.0171117	0.0041453	0.0249202	0.0238336	0.018957	0.0304282	0.0267065	0.0514207	0.000223598	0.0226668	0.0092991	0.00586987
									1.25									1	0.00364465	0.0142654	0.0143641	0.0210155	0.0104053	0.0105076	0.00612846	0.0111183	0.00373213	0.00369256	0.0111824	0.0233316	0.0133679	0.0200108	0.0178977	0.0392626	0.0244857	0.0343458	0.0162934	0.0199357	0.00768058	0.0431301	0.0235411	0.0206654	0.0307338	0.0274263	0.051515	0.000992556	0.0166304	0.0118538	0.00941053
									2.55									1.2	0.00615673	0.0167828	0.0189967	0.0298293	0.0131509	0.0155607	0.00696829	0.0133867	0.00501939	0.00693101	0.0178583	0.0277239	0.0184705	0.0269406	0.0219629	0.0425358	0.0309458	0.0397529	0.0207154	0.0216646	0.0132092	0.0456489	0.0234771	0.0206382	0.0317047	0.0266836	0.0492261	0.00242276	0.0159044	0.015667	0.0127557
									2.8									1.4	0.00935431	0.0189739	0.0240097	0.0369206	0.015283	0.0192726	0.00882304	0.0151951	0.00591162	0.00969003	0.0239266	0.0308195	0.0229337	0.0336661	0.0257659	0.0453443	0.0386416	0.0452833	0.0248342	0.0261405	0.0193047	0.0425494	0.024402	0.0197329	0.0321552	0.0256803	0.04633	0.00435607	0.024186	0.0215079	0.016616
									1.75									1.6	0.014106	0.0213825	0.0278188	0.0437679	0.0167864	0.0230648	0.0112906	0.0166736	0.00621818	0.0122645	0.0300495	0.0333538	0.0280953	0.0381476	0.0317054	0.0437818	0.0437306	0.0491259	0.028379	0.0295936	0.0244203	0.0405736	0.0256542	0.0194402	0.033071	0.0245752	0.0435192	0.00710877	0.0352505	0.0269184	0.0199409
									2.85									1.8	0.0209439	0.0238098	0.0307185	0.0500553	0.0180918	0.0263564	0.0138847	0.0181702	0.00665896	0.0152786	0.0361482	0.0345216	0.0325803	0.0410693	0.0358201	0.0418005	0.0476219	0.0504744	0.030978	0.0336396	0.0296896	0.0393065	0.026361	0.0188304	0.0342026	0.0234133	0.040585	0.0107204	0.0423221	0.0311189	0.0235121
									1.9									2	0.026858	0.0255938	0.0334695	0.0563283	0.0198405	0.031027	0.0169165	0.02008	0.00699908	0.0189947	0.0402625	0.0356859	0.0373694	0.0426119	0.0383373	0.0383435	0.0503425	0.0503774	0.0332497	0.0373688	0.0334338	0.0386443	0.0269116	0.0186902	0.034733	0.0228542	0.0384772	0.0155864	0.0473098	0.0340877	0.0264806
									5.05									2.2	0.0318609	0.0274274	0.0361032	0.0628454	0.0210784	0.0337708	0.0197959	0.0216026	0.00769914	0.0219907	0.041791	0.0363029	0.040917	0.0434811	0.0410079	0.0360354	0.0508249	0.0494961	0.0354728	0.0387265	0.0356385	0.0387158	0.0266242	0.0184302	0.0352367	0.0226666	0.0373191	0.0198634	0.0491113	0.0376804	0.02882
									3.6									2.4	0.0366594	0.0284375	0.0383166	0.0672667	0.0223816	0.0354237	0.0220009	0.0218183	0.00875456	0.0239519	0.0436446	0.0374568	0.0440611	0.0442879	0.039732	0.0346567	0.0511988	0.0478304	0.0380516	0.0402607	0.0356025	0.0383483	0.0265707	0.017152	0.0359425	0.0219857	0.0360742	0.0239195	0.0545159	0.0409397	0.0295041
									2.85									2.6	0.0403721	0.0291057	0.0407559	0.069664	0.023069	0.0373883	0.0244133	0.0215506	0.0104323	0.025752	0.0448783	0.0380842	0.0457806	0.0454991	0.0401424	0.0337223	0.0504021	0.0461999	0.0407921	0.0410798	0.0359099	0.0377576	0.0272062	0.0160398	0.0358824	0.020705	0.034808	0.027842	0.0562905	0.0415367	0.0302126
									4.8									2.8	0.042105	0.029373	0.0428406	0.0728651	0.0238679	0.0392442	0.0259892	0.0218365	0.0113199	0.0270185	0.0435899	0.0374184	0.0458023	0.0453378	0.0411315	0.032701	0.050749	0.0439877	0.0417258	0.0419442	0.0364623	0.036698	0.029096	0.0151264	0.0340094	0.0197546	0.0339284	0.0298844	0.0572854	0.04137	0.0296202
									5.35									3	0.0438294	0.0297957	0.0434382	0.0687309	0.0243947	0.0411096	0.0276721	0.0224445	0.0122442	0.0283265	0.0427695	0.0351839	0.0447222	0.0465404	0.0401968	0.0336406	0.0500336	0.0438159	0.0419643	0.0448271	0.0363518	0.0357927	0.0318572	0.0149372	0.0317353	0.0185757	0.0322954	0.0322008	0.0575005	0.0396973	0.0286368
									3.15									3.2	0.0456432	0.0299977	0.0441446	0.0577495	0.02514	0.0436409	0.0287616	0.0234136	0.0133698	0.0297124	0.042496	0.0338	0.0435024	0.0469234	0.0397369	0.032844	0.0498114	0.0426437	0.0412448	0.0447276	0.0366473	0.0340575	0.0329657	0.0148106	0.0291221	0.0177321	0.0313732	0.0344518	0.0561829	0.0384872	0.0269937
									2.95									3.4	0.048381	0.0303769	0.0436584	0.0509166	0.0254913	0.0460069	0.0292869	0.0237644	0.0145655	0.0312031	0.0421708	0.0340335	0.0427761	0.0466867	0.0387082	0.032415	0.0496055	0.0417535	0.0403717	0.0427317	0.0362774	0.0320431	0.0343762	0.0148038	0.0269919	0.0169545	0.0304311	0.0366291	0.0491517	0.037304	0.0258759
									4									3.6	0.0490793	0.0308306	0.04379	0.0459211	0.0262259	0.0471875	0.0304932	0.0243568	0.0155965	0.031811	0.041162	0.0340858	0.0412677	0.0459682	0.0396034	0.0339674	0.0476652	0.0393386	0.0391834	0.0407676	0.0375911	0.030395	0.0346583	0.015042	0.0255004	0.0166031	0.028681	0.0375358	0.037536	0.0359701	0.0244873
									2.5									3.8	0.0472782	0.031188	0.0440731	0.0379398	0.026696	0.0480045	0.0320366	0.0249441	0.017047	0.032048	0.0411468	0.0333538	0.0395824	0.0447074	0.0384461	0.0355044	0.0448796	0.036536	0.0379788	0.037681	0.0379177	0.0290386	0.0353168	0.0159649	0.0246497	0.0157676	0.0264317	0.0370981	0.0309215	0.0351365	0.0236485
									4.6									4	0.0462776	0.0317785	0.0436241	0.0309059	0.0273428	0.0475559	0.0325911	0.025443	0.0189672	0.0323085	0.0412471	0.0335978	0.0386171	0.0423472	0.0380554	0.0363367	0.0428039	0.0333676	0.0365116	0.0361468	0.0379778	0.0276487	0.0362921	0.0166497	0.0240169	0.0154042	0.0249205	0.035657	0.0303971	0.0351742	0.0234042
									5.2									4.2	0.0435229	0.0330124	0.042649	0.0246329	0.0277657	0.0462524	0.032549	0.026277	0.0208706	0.0319485	0.0399526	0.033807	0.0365282	0.039488	0.0378527	0.0351827	0.0405385	0.0312788	0.0348746	0.0336577	0.038009	0.0260903	0.0359576	0.0174991	0.0235585	0.0145507	0.0226453	0.0341968	0.0334086	0.0355668	0.0235121
									3.4									4.4	0.0432206	0.03401	0.0411963	0.0181445	0.0283022	0.0443445	0.031881	0.0278542	0.0230059	0.0320245	0.0385791	0.0344693	0.0346412	0.037358	0.0361514	0.0333955	0.0388693	0.0297276	0.0338964	0.0304671	0.0364119	0.0248362	0.0357583	0.0186507	0.0227876	0.0140196	0.0224885	0.0325185	0.0318491	0.0362229	0.023958
									3.7									4.6	0.0418411	0.0342462	0.0387341	0.0142974	0.0287509	0.0411757	0.0315924	0.0294028	0.0254111	0.0316048	0.0363183	0.034051	0.0323568	0.0349182	0.0343859	0.0313223	0.0360131	0.0282205	0.0332537	0.0270049	0.03371	0.0235412	0.034092	0.0194062	0.0218867	0.0141104	0.0213228	0.0319186	0.0296712	0.0345395	0.0259431
									1.25									4.8	0.0397335	0.0341188	0.0360346	0.0124887	0.0290068	0.0377613	0.0318713	0.03065	0.0273679	0.0308558	0.0340211	0.0331377	0.0299638	0.0324182	0.0334215	0.0294483	0.0309946	0.0272246	0.0321583	0.0251946	0.0327781	0.0219815	0.0320009	0.0198309	0.0211937	0.0144409	0.0188346	0.0326385	0.0258934	0.0319956	0.027519
									2.4									5	0.0372129	0.0336371	0.0328289	0.0114839	0.0291514	0.0343186	0.0323771	0.0320064	0.0288275	0.0301375	0.0320034	0.0326705	0.028176	0.0308283	0.0313246	0.0278193	0.0254449	0.0252152	0.0313014	0.0225561	0.0325572	0.0207607	0.0304006	0.020792	0.0203775	0.0146006	0.0174329	0.0335683	0.0240246	0.0305488	0.0291743
									1.85									5.2	0.0341175	0.0333139	0.0287653	0.0117279	0.0289651	0.031419	0.0331391	0.0328508	0.029732	0.029175	0.0298459	0.0318269	0.0262051	0.0281928	0.0282486	0.0264355	0.0207137	0.0230471	0.0299958	0.0198135	0.0324467	0.0197895	0.0293854	0.0215012	0.0195839	0.0145377	0.0160009	0.0334892	0.0263101	0.030339	0.0321347
									5.15									5.4	0.0312009	0.0328756	0.0253709	0.0111537	0.0286063	0.0284532	0.0346631	0.0334043	0.0301316	0.0281872	0.0266432	0.0307254	0.0241721	0.0262823	0.0257659	0.0241275	0.0163292	0.0201651	0.028181	0.0179173	0.0318271	0.0187343	0.0284794	0.0220416	0.0186455	0.0147433	0.0159339	0.0342759	0.0243338	0.0297689	0.034191
									4.45									5.6	0.027684	0.0323597	0.0217248	0.0110389	0.0282605	0.0268806	0.0345626	0.0337784	0.0303359	0.0270167	0.0232672	0.0292264	0.0220554	0.022756	0.0233476	0.0206654	0.0124217	0.0173228	0.0266773	0.0167587	0.0309841	0.0180721	0.027007	0.0223057	0.0174646	0.0156228	0.0160632	0.0360129	0.0196822	0.0301239	0.0354473
									2.25									5.8	0.0256914	0.0316604	0.0177928	0.010235	0.0273256	0.0256433	0.0350003	0.0336823	0.0302368	0.0262876	0.021286	0.0277553	0.0203111	0.0190082	0.0216859	0.0182398	0.00956015	0.0133832	0.0258811	0.0160527	0.0293582	0.0174216	0.0257947	0.0224418	0.0167883	0.0166999	0.015663	0.036471	0.0171278	0.030694	0.0356997
									3									6	0.0241543	0.0308368	0.0137721	0.00720612	0.0265632	0.0241463	0.0345788	0.0338252	0.030458	0.0259945	0.0180437	0.0266259	0.0181912	0.0162027	0.0200737	0.0156356	0.00624878	0.00918357	0.0240136	0.0150525	0.0267163	0.0163498	0.024681	0.0225684	0.0163083	0.0170304	0.0138413	0.0354062	0.0124089	0.0306026	0.0352192
									2.1									6.2	0.0223575	0.0309798	0.0109325	0.00578499	0.025079	0.0223659	0.0344426	0.0336017	0.0302856	0.0251387	0.0162509	0.0246458	0.0166797	0.012599	0.0182983	0.0132816	0.00314336	0.00560533	0.0214308	0.0136857	0.0246725	0.0153124	0.023345	0.0229863	0.0157375	0.0171881	0.0125112	0.0336269	0.010231	0.0285803	0.0343437
									2.05									6.4	0.019888	0.0301313	0.00899363	0.00466532	0.0234449	0.0191121	0.0345691	0.0327391	0.0299074	0.0242866	0.0145978	0.0224845	0.015373	0.00864888	0.0169333	0.0102944	0.00176137	0.00238843	0.019333	0.0125181	0.0226767	0.0150484	0.0217363	0.0237691	0.0153117	0.017816	0.0116331	0.031605	0.00973354	0.0262408	0.0332402
									3.95									6.6	0.0176357	0.0284997	0.00819006	0.00288532	0.0219918	0.0162408	0.0333401	0.0315023	0.0295078	0.0235919	0.0129752	0.0200827	0.0142556	0.00541308	0.0142479	0.00869099	0.000628672	0.000674225	0.0175262	0.0107304	0.0201909	0.0142142	0.0197333	0.0241067	0.0148661	0.0182782	0.0101889	0.0291618	0.00648006	0.0230622	0.0323484
									3.95									6.8	0.0168224	0.0264143	0.00767819	0.00226806	0.020377	0.0130058	0.0319134	0.0301408	0.029157	0.0227994	0.0114558	0.0166629	0.0126789	0.00324656	0.0118049	0.00691398	0.000205943	0.000163047	0.0157679	0.0104182	0.0176355	0.0134766	0.0174419	0.0244919	0.0143555	0.0191547	0.0101447	0.0266013	0.00430212	0.0191629	0.0308845
									2.15									7	0.0140038	0.0228588	0.00688606	0.00175129	0.0189966	0.00970952	0.0292675	0.0288364	0.0286811	0.0222802	0.00922848	0.0124519	0.0117136	0.00179002	0.0092876	0.00571399	9.21335e-05	4.40702e-06	0.0135893	0.00992487	0.0148232	0.0129457	0.0155972	0.0248159	0.0136803	0.0199932	0.00912813	0.0243094	0.0035358	0.0147043	0.0294675
									2.7									7.2	0.0109893	0.0185885	0.00684031	0.00103355	0.01746	0.00708379	0.0264886	0.0276957	0.0281198	0.021419	0.0077456	0.00773886	0.0106583	0.000636833	0.00833807	0.00461613	2.16784e-05	0	0.0111964	0.00881608	0.0128346	0.0124733	0.014516	0.0259811	0.0132446	0.0217871	0.00768388	0.0220135	0.00336103	0.00958415	0.0283008
									2.85									7.4	0.00825581	0.0147409	0.00726639	0.00063161	0.0161236	0.00516172	0.0236319	0.0261627	0.0275693	0.0201671	0.00747212	0.00456662	0.00903197	0.000228055	0.00783363	0.00309444	0	0	0.00854887	0.00792904	0.0115689	0.0113509	0.0127458	0.0269844	0.0128917	0.0234392	0.00655009	0.0204006	0.00186873	0.00508788	0.0260958
									4.4									7.6	0.00632278	0.0113999	0.00745513	0.000430647	0.015389	0.0033955	0.0208044	0.0250038	0.0271803	0.0192534	0.00698593	0.00219616	0.00830258	0.000133391	0.00698796	0.00163913	0	0	0.00546481	0.00748099	0.0102672	0.0103858	0.01092	0.0274554	0.0122105	0.0247579	0.00549088	0.0180092	0.00151918	0.00234494	0.0238032
									1.55									7.8	0.005071	0.00803399	0.00715773	0.000157901	0.0141725	0.00211097	0.0182751	0.0233175	0.0270781	0.018745	0.00546355	0.000655363	0.00748629	1.0757e-05	0.00580104	0.000898715	0	0	0.00335892	0.00682024	0.00903993	0.00943756	0.00916348	0.0285675	0.0120784	0.0261914	0.00507845	0.0160145	0.000941088	0.000978851	0.0209833
									1.45									8	0.0038916	0.00563467	0.00682315	7.17763e-05	0.0133876	0.00110035	0.0152336	0.0205373	0.0263216	0.0181408	0.00362515	0.00018127	0.00629134	0	0.00434213	0.000204254	0	0	0.0021544	0.00559377	0.00735635	0.00859551	0.0077016	0.0294211	0.0118685	0.0269232	0.00411664	0.0137431	0	0.000484049	0.0165936
									1.4									8.2	0.00259724	0.00442569	0.00611967	0.000416292	0.0132034	0.00029752	0.0114917	0.0172998	0.0258153	0.0172742	0.00274697	6.27474e-05	0.0053509	0	0.0023491	4.08516e-05	0	0	0.00162893	0.00452118	0.00620114	0.00756669	0.0059765	0.0290317	0.0117324	0.0269811	0.00360681	0.0118207	0	0.00034959	0.0118029
									3.8									8.4	0.00157112	0.00390045	0.00495007	0.000459355	0.0130589	0.000179457	0.00887168	0.0135426	0.0252388	0.0167224	0.00217266	3.48665e-06	0.00464324	0	0.00118197	0	0	0	0.00143492	0.00380159	0.00524287	0.00672898	0.0045314	0.0283606	0.0119207	0.0257941	0.00299502	0.010111	0	0.00015597	0.00791812
									3.5									8.6	0.00100058	0.00350885	0.00377189	0.000287094	0.0132088	9.91727e-05	0.00666025	0.0102479	0.0239698	0.0162104	0.00129752	0	0.00386109	0	0.000672585	0	0	0	0.00112772	0.00314989	0.00389313	0.00544533	0.00355822	0.0275602	0.011483	0.0257262	0.00238628	0.00850217	0	5.37827e-05	0.00478263
									3									8.8	0.000694016	0.00275051	0.00275957	0.000129193	0.0132623	0	0.00454285	0.00804186	0.0228946	0.015503	0.000565195	0	0.00343587	0	0.00025222	0	0	0	0.000897329	0.00224022	0.00229601	0.00479614	0.0032499	0.0256163	0.0111173	0.0246002	0.00155382	0.00654023	0	0	0.00291763
									6.25									9	0.000434292	0.00178706	0.00190453	7.17763e-05	0.0130813	0	0.00335282	0.0061139	0.0214533	0.0139941	0.000233979	0	0.00313481	0	0	0	0	0	0.000561842	0.00216329	0.0010063	0.00386352	0.00281994	0.0226882	0.0104638	0.023571	0.00105161	0.00511412	0	0	0.00150463
									4.7									9.2	0.000298044	0.00130533	0.00138407	0	0.0124046	0	0.0021628	0.00389231	0.0198655	0.0126064	3.03868e-05	0	0.00227196	0	0	0	0	0	0.000311236	0.00183291	0.000367457	0.00304444	0.00274233	0.0202448	0.00900977	0.0219808	0.000750278	0.00411474	0	0	0.000519188
									3.1									9.4	0.000144765	0.000783198	0.00110383	0	0.0120651	0	0.00169911	0.00213584	0.0185554	0.0109908	7.90057e-05	0	0.00153636	0	0	0	0	0	0.000137429	0.00166546	1.20084e-05	0.00233111	0.00174293	0.0164564	0.00729259	0.0193533	0.00067875	0.00321899	0	0	0.000111982
									1.45									9.6	0.000140506	0.000578074	0.00084074	0	0.0112663	0	0.00123866	0.00097178	0.0167374	0.00892655	0	0	0.000887678	0	0	0	0	0	0	0.00132603	0	0.00206199	0.00100989	0.0125495	0.00635416	0.0164075	0.000631573	0.00279497	0	0	2.03602e-05
									3.25									9.8	0.000102187	0.000391599	0.000494721	0	0.010506	0	0.00078146	0.000345579	0.0150627	0.00703414	0	0	0.000347622	0	0	0	0	0	0	0.00100471	0	0.00183013	0.000696332	0.0096119	0.00471781	0.0139577	0.000470255	0.00251956	0	0	0
									3.75									10	0.00015328	0.000142965	0.000240211	0	0.0102169	0	0.000236708	0.000119524	0.0135665	0.00576589	0	0	6.20757e-05	0	0	0	0	0	0	0.00136224	0	0.00163598	0.00041738	0.00726644	0.00295036	0.0115569	0.000243498	0.00242958	0	0	0
									5.6									10.2	8.51555e-05	0.00010567	7.72112e-05	0	0.00966002	0	0.000116733	1.29921e-05	0.0122671	0.00454107	0	0	4.03486e-05	0	0	0	0	0	0	0.00166999	0	0.00134649	6.92137e-05	0.00501627	0.00139878	0.00884761	0.000101965	0.00206146	0	0	0
									4.25									10.4	2.98038e-05	4.35105e-05	4.00354e-05	0	0.00904429	0	3.89114e-05	0	0.0110606	0.00344289	0	0	2.48303e-05	0	0	0	0	0	0	0.00110427	0	0.000948219	4.82399e-05	0.00333783	0.000302626	0.00628107	0	0.00155019	0	0	0
									6.15									10.6	3.40629e-05	3.10815e-06	2.28772e-05	0	0.00802057	0	3.2424e-06	0	0.00938904	0.00262695	0	0	0	0	0	0	0	0	0	0.00080105	0	0.000757102	1.04869e-05	0.00164986	1.28148e-05	0.00439635	0	0.00111935	0	0	0
								MEAN	3.36844	3.96197								10.8	2.12889e-05	0	2.85962e-05	0	0.00739092	0	0	0	0.00805603	0.00149258	0	0	0	0	0	0	0	0	0	0.000624548	0	0.000653526	1.88765e-05	0.000253196	0	0.00317647	0	0.000981649	0	0	0
								N	122	71	cells							11	8.51488e-06	0	2.57367e-05	0	0.00590138	0	0	0	0.00666964	0.000530093	0	0	0	0	0	0	0	0	0	0.000407314	0	0.000490144	0	0	0	0.00190868	0	0.000916205	0	0	0
								sem	0.125818	0.216015								11.2	0	0	0	0	0.00437009	0	0	0	0.00514293	0.000103124	0	0	0	0	0	0	0	0	0	0.000407314	0	0.000440307	1.04869e-05	0	0	0.000968315	0	0.00101301	0	0	0
																		11.4	0	0	0	0	0.00343846	0	0	0	0.00404327	0	0	0	0	0	0	0	0	0	0	0.000298697	0	0.00040087	0	0	0	0.000404297	0	0.00106482	0	0	0
																		11.6	0	0	0	0	0.00258072	0	0	0	0.00335236	0	0	0	0	0	0	0	0	0	0	0.000117669	0	0.000321129	1.3633e-05	0	0	0.000297482	0	0.000947564	0	0	0
																		11.8	0	0	0	0	0.00205172	0	0	0	0.00236099	0	0	0	0	0	0	0	0	0	0	0.000126721	0	0.000156881	1.04869e-05	0	0	8.68489e-05	0	0.000433561	0	0	0
																		12	0	0	0	0	0.00110832	0	0	0	0.00166703	0	0	0	0	0	0	0	0	0	0	7.24117e-05	0	8.66745e-06	0	0	0	4.99132e-06	0	0.000141794	0	0	0
[truncated: 106 more columns]

## Sheet: Fig2
panel A	R1 A	mito	z (µm)	cell1	cell2	cell3	cell4	cell5	cell6	cell7	cell8	cell9	cell10	cell11	cell12	cell13	cell14	cell15	cell16	cell17	cell18	cell19	cell20	cell21	cell22	cell23	cell24	cell25	cell26	cell27	cell28	cell29	cell30	cell31	cell32	cell33	cell34	cell35	cell36	cell37	cell38	mean	N	SEM		panel A	R1 B	mito	z (µm)
			0	0	0	0.000319007	0	0.000587927	0.000868959	0	0	0	0	3.30242e-05	0	0.00100812	0	0.00585363	0.0104545	0	3.32421e-05	9.33889e-05	0.0125379	0.000745601	0.00703904	0	0	1.66523e-05	4.30527e-05	0.0233155	0	0	0	0.000369097	0	0	0	0	0.000122402	8.75276e-05	0	0.00167181	38	0.000749899					0
			0.2	4.76902e-05	0.000885271	0.00187364	0	0.00251647	0.00110979	0.000331863	0.000117043	0.000242297	0	0.00111421	0	0.00354634	0	0.0102309	0.0138778	0	0.000245991	0.00086031	0.0137183	0.00184779	0.0128772	0	0.00240444	0.0003608	0.00228179	0.0250021	0	0	0.0022022	0.00351425	0.00061531	0.00144294	0.000914931	0.00221141	0.000695603	0.00112103	0	0.00284763	38	0.00085863					0.2
			0.4	0.000942292	0.00328028	0.00383783	0	0.00572636	0.00147475	0.00298058	0.00175106	0.000707909	0.000129074	0.00461191	0.000392936	0.00630156	2.12321e-05	0.0154393	0.0173011	0.000191424	0.00177679	0.0016244	0.0144178	0.0029435	0.0185385	0	0.0117768	0.0010824	0.00572601	0.0243963	0.000114781	0.000673884	0.00446631	0.00733943	0.00476302	0.00646743	0.00358603	0.00868289	0.00215249	0.00278742	0	0.00495805	38	0.000965938					0.4
			0.6	0.00246838	0.00551012	0.00538132	0.000323216	0.0108518	0.00198454	0.00813786	0.00488253	0.00116347	0.00150134	0.00781813	0.00113628	0.00828066	9.43651e-05	0.0192985	0.0206329	0.00286352	0.00529713	0.0023517	0.0151373	0.00496311	0.0208437	0.0004325	0.02586	0.00330271	0.00962468	0.0239984	0.00193988	0.00156023	0.00898568	0.0118055	0.00919905	0.0118048	0.00792161	0.0132554	0.00388105	0.00489482	0	0.00761548	38	0.00113535					0.6
			0.8	0.00385797	0.00802395	0.00574352	0.00274847	0.014435	0.0026226	0.0135404	0.00739322	0.00156991	0.00380883	0.0100494	0.00309586	0.00934417	0.000119136	0.021275	0.0226617	0.00782016	0.0108053	0.00284978	0.0148878	0.00845771	0.0199002	0.00109634	0.0411862	0.00723266	0.0129158	0.0234402	0.00520106	0.00307875	0.0138787	0.0153164	0.0128136	0.0160051	0.011371	0.0176724	0.00629775	0.00764857	0	0.0102675	38	0.00133699					0.8
			1	0.00645133	0.00992779	0.00626173	0.00524831	0.0166445	0.00346839	0.0189657	0.0093382	0.00211033	0.00588987	0.0107903	0.00636522	0.0100278	0.000225297	0.0223868	0.0227341	0.0120064	0.0158482	0.0037016	0.0144779	0.0120334	0.0184259	0.00297721	0.0531593	0.0106353	0.0153746	0.0223593	0.00805481	0.0046455	0.0187585	0.0184269	0.0159481	0.0193603	0.0148852	0.0219441	0.0100848	0.0097223	0	0.0126228	38	0.00153119					1
			1.2	0.0109441	0.0115824	0.00723407	0.00716275	0.0176817	0.00399556	0.0222513	0.0115563	0.00343347	0.00886197	0.010964	0.00941005	0.0100747	0.00032556	0.0232975	0.0233665	0.0146079	0.0198306	0.00438079	0.0143377	0.0159786	0.017343	0.0104202	0.0567905	0.0125892	0.0174077	0.0206549	0.0105353	0.00672842	0.0229219	0.0212398	0.0197302	0.0218188	0.0193699	0.027041	0.0136404	0.01152	6.07911e-05	0.0147655	38	0.00158949					1.2
			1.4	0.0165172	0.0122185	0.00765338	0.00907944	0.0186939	0.00481072	0.0239622	0.0150068	0.00596587	0.0117888	0.0113015	0.0134143	0.0100349	0.000334996	0.0244767	0.0235494	0.0159196	0.0226611	0.00474302	0.0140316	0.0206791	0.0157186	0.0172095	0.0597838	0.0143654	0.0198999	0.0199304	0.0130263	0.00859756	0.0247659	0.0227341	0.0251343	0.0243604	0.0237127	0.0346618	0.0163706	0.0126747	9.55288e-05	0.0168391	38	0.00169071					1.4
			1.6	0.0210511	0.0138094	0.00792363	0.0122619	0.0189678	0.00545293	0.0242528	0.0180705	0.00880755	0.0136015	0.0114235	0.0160917	0.00956117	0.000240631	0.0258009	0.0219321	0.0168391	0.0249715	0.00571653	0.0128112	0.0237749	0.0153969	0.0209813	0.0607979	0.0165413	0.0223204	0.0208153	0.0147182	0.0103116	0.0260151	0.0236949	0.0297234	0.0272847	0.0277481	0.0408456	0.0184305	0.0147854	8.68444e-05	0.0185226	38	0.0017766					1.6
			1.8	0.0253284	0.0150235	0.00771885	0.0167349	0.0189464	0.00603554	0.0223647	0.0202048	0.0124632	0.0146409	0.0115901	0.0179696	0.00913108	0.000163959	0.0261913	0.0215511	0.017484	0.0268995	0.00754186	0.0116217	0.0257686	0.0162439	0.0235662	0.0619919	0.0195776	0.0248845	0.021617	0.0162603	0.0118419	0.0298204	0.0246534	0.0333572	0.0300735	0.0314042	0.0448413	0.0214921	0.0182832	6.94755e-05	0.0201408	38	0.00186413					1.8
			2	0.028624	0.016797	0.00792363	0.0212306	0.0202301	0.00647499	0.0197428	0.022727	0.0178027	0.0148469	0.0117236	0.0200908	0.00901834	0.000185192	0.0258354	0.0221302	0.0176079	0.0286264	0.00912381	0.0107892	0.0272177	0.0178201	0.0263121	0.0616484	0.0233854	0.0273002	0.0205837	0.0171356	0.0131114	0.0350804	0.0259307	0.0355752	0.0324481	0.0321682	0.0478939	0.0235833	0.0211312	6.07911e-05	0.0215768	38	0.00192553					2
			2.2	0.0312634	0.0184893	0.00813816	0.0256245	0.0215684	0.00725209	0.0165004	0.0252274	0.0218056	0.0145605	0.0123554	0.0225658	0.00944648	0.000267761	0.0259157	0.0226274	0.0178982	0.0303234	0.0107907	0.0115233	0.0279114	0.0186511	0.0290881	0.0586388	0.0254392	0.0284626	0.0202452	0.017296	0.0140447	0.0423349	0.0282102	0.037492	0.0342284	0.0299609	0.050117	0.0256194	0.0231107	9.55288e-05	0.0227655	38	0.00196447					2.2
			2.4	0.0341708	0.0195687	0.00808522	0.0300456	0.0227016	0.00807553	0.0132024	0.0270129	0.0252268	0.0139547	0.013415	0.0234775	0.00952077	0.000358587	0.0264203	0.0228255	0.0178511	0.0316431	0.0123132	0.0120206	0.0293021	0.0194499	0.027328	0.0545823	0.0263551	0.0286779	0.0211716	0.0173976	0.0149936	0.0498613	0.0310869	0.0398196	0.0355219	0.0301047	0.0514508	0.0263329	0.0249083	0.000104213	0.0236931	38	0.002028					2.4
			2.6	0.0349404	0.0212393	0.00824263	0.033619	0.0236783	0.00914311	0.0119965	0.0286595	0.0276621	0.0140012	0.0151983	0.0239912	0.00953901	0.000575627	0.0273504	0.023898	0.0177083	0.0322648	0.0146677	0.0125798	0.031915	0.0202165	0.0264026	0.0481541	0.0271433	0.0300412	0.0214507	0.0177884	0.0163557	0.0552186	0.0341481	0.0421777	0.0379385	0.0309189	0.0506546	0.0243282	0.0259418	9.55288e-05	0.0245222	38	0.00204531					2.6
			2.8	0.034554	0.0223636	0.00846552	0.0349978	0.0237802	0.0100245	0.0134868	0.029504	0.0294374	0.0136841	0.0170721	0.0241596	0.00905157	0.00126213	0.0281098	0.0248829	0.017189	0.0323578	0.0164563	0.0130407	0.0351502	0.020002	0.0276297	0.0434761	0.0277483	0.0301369	0.0217952	0.0172723	0.017624	0.0583472	0.0374834	0.0454862	0.0410297	0.0327829	0.0483226	0.0232878	0.0295507	0.000249678	0.0252962	38	0.00207208					2.8
			3	0.0340508	0.0219231	0.00860204	0.0365913	0.0244262	0.0106476	0.014602	0.0290772	0.0301688	0.0141133	0.0190119	0.024772	0.00870554	0.00188966	0.0278033	0.0254049	0.0168312	0.0325191	0.0197136	0.0136163	0.0378798	0.0201682	0.0277102	0.0405156	0.0281036	0.0292854	0.0220802	0.0171426	0.0189496	0.0607153	0.0401745	0.0469988	0.0449443	0.033004	0.0454762	0.0226728	0.0328666	0.000362575	0.0258821	38	0.00209705					3
			3.2	0.0334226	0.0211871	0.00937379	0.0363901	0.0245649	0.0112361	0.0148926	0.0287937	0.0300013	0.0146669	0.0203659	0.0265649	0.00864363	0.00251365	0.0261425	0.0259154	0.0161864	0.0336742	0.0216096	0.0136965	0.0399415	0.0208169	0.0273078	0.035903	0.0276984	0.0279891	0.0225434	0.0173661	0.01963	0.0617147	0.043115	0.0481521	0.0479874	0.0329896	0.0424613	0.0241192	0.0356473	0.00044942	0.0262019	38	0.00210573					3.2
			3.4	0.0328799	0.0204728	0.0101999	0.0352645	0.0244191	0.011678	0.0150802	0.0283313	0.0297422	0.0156678	0.0210408	0.02847	0.0084351	0.00320134	0.0252232	0.0259554	0.0154928	0.0343972	0.0226001	0.0133522	0.0409465	0.0213477	0.028555	0.0304235	0.0257334	0.0268362	0.0232442	0.0186322	0.0199584	0.0609961	0.0468484	0.0475496	0.0499723	0.0321682	0.0398925	0.0252507	0.0372262	0.00161531	0.0262921	38	0.00208227					3.4
			3.6	0.0312634	0.020241	0.0115776	0.0334111	0.0237328	0.0121687	0.0155522	0.02787	0.0297847	0.0161207	0.0206732	0.0310266	0.00848267	0.00375219	0.0246382	0.0252791	0.0151618	0.0340382	0.0245471	0.0133613	0.0411993	0.0221465	0.0302448	0.0273321	0.0248286	0.0254633	0.0242835	0.0202198	0.0201644	0.0596297	0.0494533	0.0439286	0.0509074	0.0317188	0.037745	0.0267688	0.0388421	0.00304824	0.0263318	38	0.00202508					3.6
			3.8	0.0294577	0.0205742	0.0133913	0.031361	0.0231271	0.0126388	0.0162963	0.0274833	0.0303876	0.0163834	0.0202439	0.0331852	0.00871401	0.00426884	0.0242751	0.024279	0.015452	0.0333684	0.0258631	0.0136637	0.0407909	0.02309	0.0329404	0.0251075	0.0246621	0.0237795	0.0249902	0.0219012	0.0205137	0.055736	0.0512071	0.0382104	0.050411	0.0303761	0.0373295	0.0262344	0.0399968	0.00405997	0.026204	38	0.00192723					3.8
			4	0.0286585	0.0211943	0.0141909	0.0302874	0.0228047	0.0130402	0.0169456	0.0265803	0.0298528	0.0175598	0.020274	0.0337908	0.00926858	0.0047501	0.0241767	0.0234141	0.015565	0.0317279	0.0276941	0.014283	0.0400744	0.0239799	0.0347609	0.0211983	0.0238905	0.023612	0.0254475	0.023049	0.0198164	0.050131	0.0509241	0.0336649	0.04781	0.0291753	0.0368267	0.0273599	0.0401954	0.00605522	0.0258955	38	0.00178439					4
			4.2	0.0280517	0.0226621	0.0145573	0.0297924	0.0231212	0.01343	0.0172672	0.0251012	0.0293213	0.0192525	0.0203559	0.0343045	0.00993913	0.00532455	0.0246942	0.0220864	0.0162413	0.0315451	0.0302806	0.0156583	0.0388231	0.0242801	0.0351331	0.0185812	0.0237462	0.0238847	0.0253346	0.0241478	0.0198724	0.0448643	0.0489456	0.0302356	0.0438107	0.0264485	0.0362267	0.0283123	0.0394581	0.00845647	0.0256197	38	0.00161848					4.2
			4.4	0.0276422	0.0238618	0.0147983	0.0295325	0.0228225	0.0138016	0.0176588	0.0234293	0.0285587	0.0203677	0.0196265	0.034922	0.0107824	0.00645103	0.0255468	0.0208272	0.0166916	0.0314271	0.0323437	0.0172267	0.0366317	0.0235457	0.0342077	0.0152935	0.0228026	0.0234111	0.0253346	0.0249644	0.0201813	0.040922	0.0449414	0.0270511	0.0376841	0.0250626	0.035044	0.0285899	0.0389262	0.0103562	0.025086	38	0.00144965					4.4
			4.6	0.0262444	0.0248774	0.0149669	0.0297969	0.0221954	0.0141326	0.0179969	0.02233	0.0280261	0.0208217	0.0191038	0.0350938	0.0116439	0.0080057	0.0261059	0.0190155	0.0171733	0.0313971	0.0341832	0.0188315	0.0337595	0.0232347	0.0313412	0.0122839	0.0240626	0.0218469	0.0265343	0.0257144	0.0204238	0.0354607	0.0397942	0.0247429	0.0329839	0.0237199	0.033312	0.0286571	0.0385728	0.0123601	0.0244933	38	0.00128628					4.6
			4.8	0.0255784	0.0250223	0.0155812	0.0292251	0.0213491	0.0144802	0.0182483	0.0219823	0.0280205	0.0209304	0.0199811	0.0346277	0.0122877	0.00945067	0.0263729	0.0183678	0.0172172	0.0311146	0.0366226	0.0204363	0.0317626	0.0241408	0.0308382	0.0107954	0.0256612	0.0198234	0.0273241	0.0270681	0.0208461	0.0288254	0.0351056	0.0229984	0.0278825	0.0224976	0.0312096	0.0293766	0.0374686	0.0148135	0.0240877	38	0.00115924					4.8
			5	0.0259615	0.0247499	0.0165758	0.0276972	0.0207221	0.0149155	0.0187472	0.021552	0.0277592	0.0207798	0.0207593	0.0344644	0.0124689	0.0107529	0.0265222	0.0183355	0.0155007	0.0295439	0.0396252	0.0233126	0.0313314	0.0243659	0.0320251	0.0107791	0.0270378	0.0183405	0.0278052	0.027755	0.0214704	0.0219048	0.0307547	0.0215504	0.0231919	0.0220626	0.0280988	0.0297079	0.035984	0.0167566	0.0237281	38	0.00110329					5
			5.2	0.0259994	0.0234807	0.0179605	0.0265422	0.0205016	0.0154385	0.0194604	0.0214877	0.0280037	0.0213131	0.0206588	0.0344168	0.0127882	0.012481	0.0264913	0.0186631	0.0138469	0.0279366	0.04151	0.0267827	0.0309522	0.0239156	0.0322866	0.0110408	0.0278316	0.0169915	0.0282981	0.0280451	0.0228182	0.0173456	0.0270648	0.0202231	0.0191619	0.0220698	0.0249226	0.030723	0.033476	0.0194683	0.0234842	38	0.00108491					5.2
			5.4	0.0260438	0.0227447	0.0192714	0.0256652	0.0206166	0.0159723	0.0198767	0.0218446	0.0282829	0.0213426	0.0212245	0.0347451	0.012899	0.0143824	0.0263184	0.0183736	0.0136006	0.027945	0.0420731	0.0305789	0.0294804	0.0232723	0.0324073	0.0110081	0.0278593	0.0168384	0.028886	0.0287881	0.0236185	0.0137637	0.0247943	0.0200894	0.0170443	0.0235402	0.0215866	0.0319097	0.0307155	0.0217328	0.0234509	38	0.00109409					5.4
			5.6	0.0265075	0.0226621	0.0204986	0.0239338	0.0208963	0.0167916	0.0199695	0.0217539	0.0284961	0.0211625	0.0202252	0.0348607	0.0130788	0.0161199	0.0263227	0.0177316	0.0143302	0.0277837	0.0415467	0.0347284	0.0282388	0.0224091	0.0336646	0.0118095	0.0280037	0.0175129	0.029177	0.0286619	0.0238545	0.011336	0.0225417	0.0203971	0.0156363	0.0256343	0.0183582	0.0340069	0.0275274	0.0234176	0.0234628	38	0.00112252					5.6
			5.8	0.0267657	0.0218855	0.0215866	0.0216939	0.0209449	0.017697	0.0200911	0.0218067	0.0281746	0.0211988	0.0200371	0.0344423	0.0130756	0.0173679	0.0261533	0.0174363	0.0157392	0.0272219	0.04136	0.0388634	0.0264137	0.0224306	0.0340166	0.0122348	0.0276873	0.0179004	0.0289157	0.0282711	0.0241569	0.0101	0.0199938	0.0203713	0.0142799	0.0282191	0.0157893	0.0368117	0.0240903	0.0248592	0.0234232	38	0.00117738					5.8
			6	0.026792	0.0211045	0.0224949	0.0197817	0.0209236	0.0187852	0.0201715	0.0229932	0.0275002	0.0208013	0.0209144	0.0342569	0.0132202	0.0185121	0.0255827	0.0174516	0.017393	0.026223	0.0413883	0.0422789	0.0238106	0.0228059	0.0342379	0.0109263	0.0272432	0.0180008	0.0279358	0.0283938	0.0244319	0.00802609	0.0176708	0.0200121	0.0131088	0.0312479	0.0134573	0.0385328	0.0212356	0.0254476	0.023292	38	0.00126686					6
			6.2	0.0262066	0.0201338	0.0228682	0.0181024	0.0209816	0.019967	0.0213361	0.0241717	0.0265499	0.0209542	0.0212662	0.0336683	0.0131694	0.0194522	0.0251708	0.0174325	0.0190656	0.0249831	0.0396563	0.0447398	0.0214117	0.0230632	0.0333327	0.00855456	0.0269268	0.0182639	0.0269381	0.0286137	0.0248177	0.00577746	0.0153086	0.020025	0.0117314	0.034318	0.0113157	0.0384836	0.0199664	0.0260946	0.0230215	38	0.00134111					6.2
			6.4	0.0252692	0.0198309	0.0233098	0.0168163	0.0212732	0.0216727	0.0226965	0.0252067	0.0256623	0.0210391	0.0219511	0.0325848	0.0131023	0.0199299	0.0241279	0.0176249	0.0207947	0.0235022	0.0378084	0.0469549	0.0193532	0.0234438	0.0318642	0.00650997	0.0261775	0.0186227	0.0261839	0.0292235	0.0249077	0.00377646	0.0129083	0.0200765	0.0108836	0.0369406	0.00891391	0.0377148	0.0201246	0.0261293	0.0227608	38	0.00141134					6.4
			6.6	0.0242628	0.0201077	0.0239199	0.016145	0.0214783	0.0232219	0.0227831	0.0253639	0.0250995	0.0215724	0.0222957	0.0310521	0.0134184	0.0203734	0.0234483	0.0179107	0.0217832	0.0220678	0.0357368	0.0482154	0.017285	0.0236797	0.0300034	0.00579027	0.0254281	0.0188571	0.0247348	0.0295065	0.0246848	0.00230612	0.0114565	0.0197173	0.0103304	0.0384756	0.00599201	0.0357907	0.0211918	0.0258601	0.0224039	38	0.00144493					6.6
			6.8	0.0232054	0.0202526	0.0240815	0.015268	0.0216348	0.024748	0.0227893	0.0252354	0.0243592	0.021749	0.0220688	0.0292644	0.0138569	0.0210186	0.0217258	0.0181126	0.0227309	0.0199236	0.03407	0.0459821	0.0157646	0.0235296	0.0278208	0.00572485	0.0242902	0.0194598	0.0231848	0.0290106	0.0243198	0.00159858	0.0103425	0.0189345	0.0104003	0.0379472	0.00509844	0.0338218	0.022434	0.0260338	0.0218893	38	0.0013957					6.8
			7	0.0220263	0.019547	0.0248867	0.0147662	0.0220212	0.0263717	0.0235128	0.0246249	0.023495	0.0212724	0.021562	0.0263828	0.0141925	0.0219434	0.0197908	0.0180745	0.0234997	0.0175967	0.0333031	0.0418982	0.0148245	0.0238888	0.0255074	0.00533229	0.0236074	0.0193211	0.02113	0.028711	0.0237619	0.00148803	0.00937393	0.0177812	0.0104169	0.0355044	0.00431239	0.0304095	0.0224071	0.0258601	0.0211686	38	0.00131584					7
			7.2	0.0208143	0.0185226	0.0260638	0.0144882	0.0224278	0.0285557	0.025201	0.0236565	0.0230997	0.021269	0.0212217	0.0240558	0.0144662	0.0230876	0.0184989	0.018244	0.0234919	0.0157601	0.0300712	0.037938	0.0139071	0.0236743	0.0230532	0.00538136	0.0231856	0.0183979	0.0197701	0.0286479	0.0230776	0.00162733	0.00832033	0.0161334	0.0109177	0.0301909	0.00355104	0.0266956	0.0228918	0.0257667	0.0204243	38	0.00122609					7.2
			7.4	0.0194806	0.0177315	0.0277731	0.0142283	0.0227715	0.0311501	0.0306468	0.022151	0.0225615	0.0209859	0.021259	0.0215298	0.0149706	0.0242436	0.0177267	0.0185031	0.0231812	0.0137838	0.0258546	0.0346027	0.012672	0.022318	0.0206594	0.00484159	0.0224973	0.0175225	0.0186358	0.0282299	0.0225797	0.0017025	0.00734838	0.0142182	0.01129	0.0230117	0.00229713	0.0228818	0.0227101	0.0262574	0.0196529	38	0.00121112					7.4
			7.6	0.0184742	0.016697	0.0300229	0.014599	0.0225546	0.0348171	0.0361999	0.0209415	0.0216995	0.0206983	0.0209402	0.0184374	0.0155167	0.025291	0.016915	0.018625	0.0231812	0.0106242	0.0208229	0.0309887	0.0114239	0.0200396	0.018688	0.00485794	0.0216147	0.0170393	0.0172461	0.0275947	0.0222473	0.00189044	0.00628359	0.011314	0.0107683	0.0154424	0.000698874	0.018332	0.0211985	0.026785	0.018724	38	0.0012963					7.6
			7.8	0.0176486	0.0160624	0.0317976	0.0166423	0.0224882	0.0387051	0.0393412	0.0197952	0.0201754	0.020713	0.0202597	0.0167142	0.0158477	0.0261816	0.0159173	0.0183393	0.0228344	0.00868948	0.0181684	0.0260941	0.0101726	0.0177397	0.015912	0.0037784	0.0207155	0.0165944	0.0162543	0.0269008	0.0215891	0.00201868	0.00506893	0.00725003	0.0101075	0.00784252	0.000161279	0.0153495	0.019862	0.0282461	0.0178415	38	0.00143194					7.8
			8	0.0164959	0.0157523	0.0334372	0.018455	0.022973	0.0409702	0.0406439	0.018588	0.0186759	0.0205738	0.0197442	0.0154232	0.016212	0.0271158	0.0144877	0.0179678	0.0222005	0.00756424	0.0160233	0.0218517	0.00845447	0.0163619	0.0124721	0.00199552	0.019955	0.0160635	0.0146271	0.0257705	0.0208761	0.0015411	0.00451752	0.00501268	0.00885251	0.00302161	0.000114784	0.0135717	0.0169467	0.0290994	0.0169581	38	0.00155323					8
			8.2	0.0152526	0.0166521	0.0357246	0.0200191	0.0227561	0.041806	0.0397988	0.0178101	0.0174242	0.0201005	0.0195403	0.0137034	0.0166688	0.0277186	0.0125161	0.0186098	0.0219589	0.00713708	0.0144781	0.0183251	0.00618525	0.0157132	0.0098268	0.000801479	0.0190003	0.015322	0.0117825	0.0243887	0.0203873	0.000725222	0.00407684	0.00383361	0.00700318	0.000427807	0.000108972	0.0119238	0.0121192	0.0301111	0.0160984	38	0.00164721					8.2
			8.4	0.0142347	0.0187095	0.039164	0.022103	0.0219999	0.0418557	0.0372078	0.0171847	0.0160843	0.0193645	0.0199409	0.0115789	0.0169999	0.0284428	0.0111661	0.0190441	0.0227356	0.0067149	0.0128254	0.0147202	0.00459355	0.0161206	0.00712116	0.000490701	0.0177847	0.014547	0.00910408	0.0229272	0.0198398	0.000252059	0.00319101	0.00321186	0.00503498	9.34704e-05	6.39303e-05	0.00996832	0.00906248	0.0299722	0.0154067	38	0.00171852					8.4
			8.6	0.0129487	0.0200816	0.0409694	0.0225008	0.0208999	0.0412003	0.0338748	0.0165501	0.0144853	0.0186614	0.020152	0.0088283	0.0174587	0.0292001	0.00981467	0.0189393	0.023779	0.00641905	0.0100124	0.0120115	0.00342004	0.0162439	0.00458651	0.000278064	0.0162249	0.014193	0.00725714	0.0214307	0.019252	0	0.00160389	0.00206338	0.0031402	0	4.06829e-05	0.00815468	0.00541661	0.0304911	0.0145417	38	0.00178261					8.6
			8.8	0.0109704	0.0217246	0.040571	0.0212826	0.0194715	0.0394996	0.0287175	0.0157434	0.0125939	0.0181282	0.0202625	0.00567121	0.0182498	0.0296483	0.00791992	0.018345	0.0247706	0.00572927	0.00822105	0.00924452	0.00267768	0.0154291	0.00349017	0.000179924	0.013938	0.0142026	0.00543394	0.019773	0.0185742	0.000121607	0.000686743	0.00135304	0.00168678	0	0	0.00595293	0.00247434	0.0316656	0.013537	38	0.00179869					8.8
			9	0.00842471	0.0232518	0.038356	0.0192755	0.0178927	0.0369854	0.0240322	0.0145214	0.0105684	0.0179164	0.0198303	0.00301421	0.0185893	0.0308255	0.00545746	0.0177983	0.0266394	0.00457411	0.00777392	0.00652672	0.00199043	0.0141317	0.00289674	0	0.0117399	0.0142457	0.00445999	0.0176491	0.0179798	0.000194572	0.0001756	0.000724842	0.000664222	0	0	0.00327799	0.00072042	0.0331767	0.0125337	38	0.00180735					9
			9.2	0.00600731	0.0232894	0.0359614	0.0168683	0.0156405	0.0342916	0.0201447	0.0128988	0.0090465	0.0175281	0.0193781	0.00115329	0.0189288	0.0317232	0.00396965	0.0175049	0.0282728	0.00401564	0.00769468	0.00389454	0.00181213	0.0129684	0.00254471	0	0.00957509	0.0137003	0.00260711	0.015371	0.0178234	0.000229949	3.80281e-05	0.00027544	0.000152946	0	0	0.00148226	7.74283e-05	0.0334698	0.0115879	38	0.00179489					9.2
			9.4	0.00356525	0.0228084	0.0333007	0.0146216	0.0139953	0.0319719	0.0166014	0.0117525	0.00790871	0.0171159	0.0188195	0.000306184	0.0191569	0.0329912	0.0034572	0.0156933	0.0279213	0.00365497	0.00718246	0.00243727	0.0015917	0.0125877	0.00201163	0	0.00737143	0.0130211	0.00122338	0.0131306	0.0174389	0.000229949	1.67771e-05	6.44304e-05	1.74795e-05	0	0	0.000670227	0	0.0331072	0.0107301	38	0.00175889					9.4
			9.6	0.00248482	0.0222767	0.0301064	0.011846	0.0123441	0.0294428	0.0121037	0.010185	0.00674524	0.0167514	0.0189961	0.000229638	0.0196039	0.0350271	0.00282849	0.0130568	0.027471	0.00363004	0.00635045	0.0015447	0.00135181	0.012636	0.00152884	0	0.00595598	0.012691	0.000380079	0.0104205	0.0169071	0.000207838	0	0	0	0	0	0.000116431	0	0.0329357	0.00995147	38	0.00172474					9.6
			9.8	0.00187143	0.0217507	0.0257337	0.00976204	0.0108067	0.0267068	0.00611164	0.00849595	0.00560186	0.0165238	0.0195446	0.000193916	0.0196293	0.0369805	0.0021603	0.0101879	0.0256038	0.00344887	0.00461285	0.000939935	0.00105681	0.0118479	0.00115669	0	0.00523438	0.0119017	0.000136591	0.00778669	0.0161172	0.000154773	0	0	0	0	0	3.73178e-05	0	0.0334546	0.00909345	38	0.00169098					9.8
			10	0.00113963	0.0210031	0.0204387	0.00752213	0.00955026	0.0238343	0.00163046	0.00725323	0.00457685	0.0159826	0.0193824	0.000103762	0.0199486	0.0370477	0.00153518	0.00744658	0.0231294	0.00302503	0.00296015	0.0005993	0.000865545	0.010958	0.000341977	0	0.00508451	0.0118539	0	0.00604921	0.0152869	2.87436e-05	0	0	0	0	0	1.19417e-05	0	0.0338606	0.00822239	38	0.00164398					10
			10.2	0.000799221	0.0191065	0.0161593	0.00529352	0.00746762	0.0202319	5.35928e-05	0.00617115	0.0039203	0.015156	0.0185568	0	0.0203299	0.0369475	0.000897854	0.00508059	0.0208747	0.00257626	0.00218756	0.000362494	0.000719667	0.0080362	6.03488e-05	0	0.00489023	0.0124614	0	0.00505824	0.0143836	0	0	0	0	0	0	0	0	0.0334872	0.00740183	38	0.00158138					10.2
			10.4	0.000490057	0.0154046	0.0125332	0.00256765	0.00550352	0.0160294	0	0.00490319	0.00382092	0.0142842	0.0177498	0	0.0209209	0.0362751	0.000208853	0.00284985	0.0186435	0.00231864	0.00163006	0.000344279	0.00048302	0.00457297	0	0	0.00407427	0.0124805	0	0.0038894	0.0134464	0	0	0	0	0	0	0	0	0.0330399	0.00653853	38	0.00151337					10.4
			10.6	0.000348631	0.0122735	0.00976802	0.000761706	0.00376107	0.0119834	0	0.00351932	0.00384884	0.0133988	0.0160498	0	0.021106	0.0343725	7.17709e-06	0.000720084	0.0162256	0.00204273	0.00132725	0.000251378	0.000589997	0.00296465	0	0	0.00330271	0.0111554	0	0.00219398	0.012706	0	0	0	0	0	0	0	0	0.0312509	0.00568236	38	0.00141771					10.6
			10.8	0.000172671	0.00909178	0.00689696	2.26025e-05	0.00182897	0.00825511	0	0.00247282	0.0040822	0.0129357	0.0145666	0	0.0208942	0.0315038	0	0.000396237	0.0140305	0.00166709	0.000778241	0.000307847	0.000787744	0.00199967	0	0	0.00258666	0.00907934	0	0.000746513	0.0120087	0	0	0	0	0	0	0	0	0.028435	0.00488281	38	0.0012996					10.8
			11	0.000162804	0.00574484	0.00352858	0	0.000894929	0.00456742	0	0.00176597	0.00466506	0.0125621	0.0128292	0	0.0206941	0.0280748	0	0.000314322	0.0112501	0.00110364	0.000274507	0.000265951	0.000881754	0.00116335	0	0	0.00207599	0.00675928	0	0.000114781	0.0109855	0	0	0	0	0	0	0	0	0.0259296	0.00412128	38	0.00118027					11
			11.2	0.000151293	0.0029398	0.00164797	0	0.0004042	0.00128689	0	0.0013678	0.00515523	0.0125746	0.0108492	0	0.0210454	0.0253878	0	0.000144779	0.00833324	0.000397243	0	0.000200374	0.000713184	0.000450327	0	0	0.00129333	0.00401825	0	0	0.00957124	0	0	0	0	0	0	0	0	0.0228726	0.00344223	38	0.0010858					11.2
			11.4	0.000167738	0.00139383	0.000477814	0	0	0.000221792	0	0.00133911	0.00522334	0.0124059	0.00817996	0	0.0215543	0.023386	0	7.23894e-05	0.00472913	0.000207763	0	0.000131154	0.00085582	2.14442e-05	0	0	0.000882573	0.00127245	0	0	0.00837858	0	0	0	0	0	0	0	0	0.017447	0.00285127	38	0.000981649					11.4
			11.6	0.000228584	0.000437564	7.24382e-05	0	0	2.48274e-06	0	0.00122551	0.00482808	0.01203	0.0060822	0	0.0216808	0.0212593	0	0	0.00180127	0.000254302	0	2.36805e-05	0.00091093	0	0	0	0.000555078	0.000191345	0	0	0.00735277	0	0	0	0	0	0	0	0	0.0112985	0.0023746	38	0.000884801					11.6
			11.8	0.000151293	5.94044e-05	0	0	0	0	0	0.00077455	0.00352168	0.0116529	0.00464206	0	0.0217928	0.0188011	0	0	0.000486407	0.000270923	0	0	0.000884996	0	0	0	0.000527324	0.000110024	0	0	0.00615099	0	0	0	0	0	0	0	0	0.00722979	0.0020278	38	0.000815048					11.8
			12	6.4135e-05	0	0	0	0	0	0	0.000254741	0.00253128	0.0111049	0.00287311	0	0.021437	0.0154381	0	0	0.000171027	0.000199453	0	0	0.000732634	0	0	0	0.00049957	3.82691e-05	0	0	0.00574561	0	0	0	0	0	0	0	0	0.00377556	0.00170699	38	0.000741635					12
panel A	R1 A	ER	z (µm)	cell1	cell2	cell3	cell4	cell5	cell6	cell7	cell8	cell9	cell10	cell11	cell12	cell13	cell14	cell15	cell16	cell17	cell18	cell19	cell20	cell21	cell22	cell23	cell24	cell25	cell26	cell27	cell28	cell29	cell30	cell31	cell32	cell33	cell34	cell35	cell36	cell37	cell38	mean	N	SEM		panel A	R1 B	ER	z (µm)
			0	0.00052694	0.000110028	0.000511392	3.62957e-06	0	0.0122845	3.532e-05	2.79025e-05	0.000137978	0	0.000414756	5.29377e-06	0	3.24678e-05	0.0209279	0.0111982	0.000865766	0.000146477	0.00041482	0.020121	0.00633222	0.0175713	0	0.00105776	0.00113219	1.29851e-05	0.0199046	2.02259e-06	1.29312e-05	7.57348e-05	0.000948154	0.000293189	0.000449629	0	0.000204975	0.000148032	0.000274124	0.000178812	0.00306219	38	0.00103746					0
			0.2	0.0028073	0.00115853	0.00444814	0.00100466	0.000313636	0.0135557	0.00230264	0.00182348	0.00135831	0	0.00239971	0.000836415	0.000521325	0.000251417	0.0248995	0.0131077	0.00632771	0.00180014	0.00283659	0.0211705	0.0082629	0.0222199	2.68046e-05	0.0105043	0.00253977	0.00156081	0.022129	0.000342324	0.000803723	0.000883572	0.00581116	0.00623516	0.00340378	5.27832e-06	0.00222113	0.00132917	0.00299012	0.00112524	0.00513994	38	0.001129					0.2
			0.4	0.00498121	0.00423098	0.010884	0.00442735	0.00287623	0.0142948	0.00718819	0.00436778	0.00252119	0.000210265	0.00549603	0.00497614	0.00432587	0.000616055	0.0253805	0.0151393	0.0147896	0.00470051	0.00624287	0.0198636	0.0099482	0.0234247	0.00236774	0.0211185	0.00466135	0.00516029	0.0228288	0.00207164	0.00262006	0.00239244	0.011057	0.0117997	0.00823124	0.00165739	0.00789547	0.00283754	0.00748251	0.0022445	0.00808714	38	0.0011176					0.4
			0.6	0.00703879	0.00749668	0.0157153	0.00768089	0.00903152	0.0146442	0.0125819	0.00622019	0.00362072	0.00141661	0.00762157	0.0102519	0.00725339	0.00103314	0.0248962	0.0167643	0.0195362	0.00834983	0.00958851	0.0188512	0.0118857	0.0226541	0.00601764	0.0291774	0.00709232	0.00875197	0.023504	0.00472326	0.00431106	0.00429746	0.0149285	0.0143001	0.0125841	0.00668499	0.0146597	0.00428826	0.0129794	0.00282507	0.0109278	38	0.0011058					0.6
			0.8	0.00887585	0.0102113	0.0182805	0.0109141	0.0146933	0.0151259	0.0170675	0.00779875	0.00473797	0.00339558	0.00889102	0.0152312	0.00866304	0.00163421	0.0249897	0.0181436	0.0215693	0.0115047	0.0125659	0.0182724	0.0135966	0.0214879	0.00940842	0.0341205	0.0105025	0.0114555	0.0244075	0.00708059	0.00597322	0.006787	0.0176194	0.0162983	0.0161742	0.0106279	0.0206465	0.00546317	0.0161842	0.00280712	0.0132423	38	0.00112529					0.8
			1	0.0108589	0.0133439	0.018661	0.0137786	0.018775	0.0163593	0.0209903	0.00908743	0.00583267	0.005363	0.0100108	0.0193117	0.00918718	0.00267152	0.0257484	0.019076	0.0222399	0.0141652	0.0150277	0.0183167	0.0156891	0.020731	0.0134068	0.0369063	0.0137596	0.0134682	0.0255418	0.00889637	0.00774976	0.00924935	0.0196031	0.0192843	0.019048	0.0141406	0.02677	0.00860145	0.0179191	0.00208065	0.0153066	38	0.00115813					1
			1.2	0.0127697	0.0163377	0.0178643	0.0161218	0.0207401	0.0172943	0.023367	0.0106898	0.00755874	0.00766932	0.0109088	0.0230427	0.00811536	0.00354731	0.0264413	0.0197555	0.0220797	0.0160157	0.0178264	0.0180046	0.0181719	0.0200331	0.0164089	0.03743	0.0163606	0.0154341	0.0261065	0.0104007	0.00976007	0.0132147	0.0227565	0.0227545	0.0211372	0.0184095	0.0321733	0.0124409	0.01925	0.00177689	0.0171097	38	0.00117656					1.2
			1.4	0.0146091	0.0187667	0.0174948	0.0183134	0.0216765	0.0178984	0.0248755	0.0123903	0.00959513	0.00985855	0.0122105	0.0247515	0.00682146	0.00405181	0.0267607	0.0200136	0.0215443	0.017727	0.0206662	0.0166596	0.0200429	0.0192512	0.0187543	0.0378855	0.0182068	0.0173975	0.0265804	0.0118357	0.01184	0.0171782	0.0251494	0.0259736	0.023549	0.0223788	0.0384973	0.0158301	0.0210859	0.00171479	0.0186799	38	0.00123419					1.4
			1.6	0.0172514	0.0209025	0.0176092	0.0200389	0.0220779	0.0185013	0.0248995	0.0146705	0.0118398	0.0112496	0.0134967	0.0250607	0.00690897	0.00429907	0.0268312	0.0206852	0.0202581	0.0200395	0.021823	0.0157079	0.0221986	0.0189216	0.0207289	0.0374038	0.019662	0.0196179	0.0275502	0.0131666	0.0140045	0.0219242	0.0268225	0.0292287	0.0256546	0.0265156	0.0443856	0.018155	0.0230625	0.00186892	0.0201322	38	0.00129713					1.6
			1.8	0.0205598	0.0227184	0.0169517	0.0215037	0.0232269	0.018885	0.0240928	0.0170009	0.0144415	0.0123859	0.0149844	0.0261417	0.00699931	0.00482937	0.0263454	0.0212594	0.0185207	0.0218416	0.0225302	0.0145874	0.0237288	0.0193808	0.0226052	0.0359271	0.0209268	0.0225136	0.0279381	0.0144509	0.0166783	0.0267713	0.028802	0.031484	0.029077	0.0289212	0.048876	0.0200669	0.0238488	0.00212254	0.0214191	38	0.00135629					1.8
			2	0.0236302	0.0234572	0.0154107	0.0230499	0.0244591	0.0194991	0.0229193	0.0194346	0.0168629	0.0134578	0.0155537	0.0267896	0.00681958	0.00561776	0.0260107	0.0220961	0.0170913	0.0232845	0.0231432	0.0143063	0.0248449	0.0202014	0.024553	0.0357962	0.0221201	0.0247626	0.0277859	0.015939	0.0191949	0.0305891	0.0313171	0.0336807	0.0327567	0.0308821	0.0512797	0.0220132	0.0247794	0.00249738	0.022576	38	0.00142432					2
			2.2	0.0261113	0.0236412	0.0148662	0.0244698	0.0252975	0.0199034	0.0211384	0.0213397	0.0187736	0.0145182	0.0155719	0.0278272	0.00676406	0.0059158	0.0260059	0.0224947	0.015792	0.0245259	0.0236653	0.0146554	0.0261213	0.0205082	0.026684	0.0351469	0.0231911	0.0262248	0.0274078	0.0170464	0.0203965	0.0350322	0.0336845	0.0354699	0.0359874	0.0316488	0.0521735	0.0239002	0.024682	0.0028752	0.0234594	38	0.00148862					2.2
			2.4	0.0282015	0.023839	0.0153101	0.025317	0.0260199	0.019564	0.0201791	0.0227824	0.0207746	0.0149041	0.0156908	0.0280877	0.00683651	0.00600404	0.0262231	0.0229617	0.0144881	0.0257289	0.0242762	0.0154371	0.0275492	0.0205355	0.0288596	0.0344452	0.0239017	0.0276272	0.0259862	0.0174004	0.0215364	0.038949	0.0354229	0.0378199	0.0390382	0.0321568	0.0515911	0.0271226	0.0242816	0.00312509	0.0242099	38	0.00154861					2.4
			2.6	0.0293908	0.0246231	0.0152287	0.0259362	0.0260882	0.0197691	0.0189759	0.0241796	0.0224502	0.0155778	0.0159971	0.0284826	0.0067904	0.00630957	0.0261464	0.0235113	0.0140992	0.026729	0.0245751	0.0168099	0.0291187	0.0210083	0.0307494	0.0341991	0.0247449	0.0288659	0.0250066	0.0178575	0.0228753	0.0420697	0.0383327	0.0402436	0.0418466	0.0332626	0.0495525	0.0312893	0.0239696	0.00343483	0.0250026	38	0.00160601					2.6
			2.8	0.0296029	0.0252213	0.0154176	0.0265017	0.026549	0.0197056	0.0187333	0.0249981	0.0240313	0.0160618	0.0170309	0.0292438	0.00684404	0.00650271	0.0262231	0.0236228	0.0134555	0.0280924	0.024522	0.0180911	0.0313527	0.0213016	0.0316652	0.0332408	0.0250951	0.0288062	0.0247684	0.0180789	0.0240122	0.0448175	0.0404871	0.0428342	0.0452379	0.0351615	0.0472832	0.035467	0.0251383	0.00384258	0.0257642	38	0.00167361					2.8
			3	0.0293923	0.0255366	0.0156588	0.0263383	0.0268359	0.0197261	0.018682	0.025397	0.0255496	0.0165376	0.0174239	0.0296038	0.00697014	0.00677744	0.0264974	0.0237677	0.0129871	0.029017	0.0246108	0.0188883	0.0327926	0.0214425	0.0325855	0.0317589	0.0250509	0.0282115	0.0246211	0.0184754	0.0250616	0.0464332	0.0415753	0.0439363	0.0480534	0.0384275	0.045779	0.0377467	0.0265504	0.00442315	0.0262927	38	0.00172421					3
			3.2	0.0289832	0.0253813	0.015911	0.0265278	0.0282005	0.0195745	0.0184986	0.0251458	0.0266384	0.017048	0.0174687	0.0297838	0.00761474	0.00780808	0.0265046	0.023305	0.0127119	0.029697	0.0244451	0.01919	0.0339684	0.0218471	0.0335639	0.0300728	0.0252549	0.0279803	0.0246285	0.018715	0.025756	0.047276	0.0422323	0.0427275	0.0505556	0.0407658	0.0442209	0.0379072	0.0276992	0.00519676	0.0266002	38	0.00173336					3.2
			3.4	0.0286471	0.0252028	0.0163935	0.0262643	0.0289184	0.0192893	0.0189634	0.0252378	0.0272789	0.0176656	0.0179247	0.0299807	0.008185	0.00858981	0.0262826	0.0229152	0.0126285	0.0296314	0.0239447	0.0198533	0.0347454	0.0221312	0.034091	0.0268733	0.0269855	0.0278998	0.0249722	0.0193011	0.026114	0.045872	0.0429419	0.0412254	0.0520868	0.0416473	0.0424053	0.0382282	0.028114	0.00621202	0.0267275	38	0.00169967					3.4
			3.6	0.0281415	0.0247424	0.0172578	0.0252538	0.0280949	0.0183199	0.0195798	0.02526	0.0273841	0.0180383	0.0184283	0.0304265	0.00845413	0.00950473	0.0259752	0.0225833	0.012597	0.0292801	0.0237595	0.0205927	0.0347948	0.0219198	0.0350962	0.0253495	0.0287399	0.0281284	0.0260672	0.0203923	0.026319	0.0450039	0.0445556	0.0384424	0.0521639	0.0415522	0.0403398	0.0382671	0.029472	0.00737018	0.0267802	38	0.00165399					3.6
			3.8	0.0283764	0.0244068	0.0179607	0.0245497	0.027157	0.0180983	0.0199866	0.0249417	0.0269493	0.0183772	0.0190284	0.0302549	0.00871667	0.0105121	0.0253345	0.0220408	0.013087	0.028659	0.0239891	0.0215361	0.0340502	0.0216948	0.0353017	0.0255014	0.0297429	0.0282323	0.0263128	0.0210688	0.0262732	0.0439281	0.044115	0.0355706	0.0497179	0.0411234	0.0390271	0.0382796	0.0312628	0.00877149	0.0266825	38	0.00156134					3.8
			4	0.0282373	0.0251141	0.0189656	0.0242063	0.0263826	0.0179223	0.0206235	0.0246544	0.0263608	0.0185207	0.0192627	0.029661	0.00953913	0.0109799	0.0249969	0.0215087	0.013824	0.0286259	0.0243238	0.0223786	0.0327244	0.0216925	0.0346852	0.0262293	0.0296885	0.0285309	0.0261433	0.0218359	0.0264154	0.0433319	0.0432721	0.0327951	0.0467762	0.0407143	0.0377009	0.0387424	0.0329544	0.00994162	0.0265859	38	0.00146573					4
			4.2	0.0280525	0.0251094	0.0200311	0.0235748	0.0263781	0.0176013	0.0213697	0.0244095	0.0258277	0.0190797	0.0194592	0.02912	0.0102835	0.0120405	0.0248195	0.0212972	0.0142759	0.0283674	0.0245859	0.0231438	0.0317974	0.0221858	0.0346003	0.0267791	0.0300897	0.0283881	0.0258929	0.022655	0.026494	0.041959	0.0407613	0.0314239	0.0427833	0.0388418	0.0364677	0.0382344	0.035142	0.0109689	0.0264287	38	0.00134068					4.2
			4.4	0.0277696	0.0246379	0.0206859	0.0231051	0.0273532	0.0168715	0.0220727	0.024207	0.0253531	0.0198194	0.0199139	0.0286467	0.0108566	0.013052	0.0247418	0.0212866	0.014161	0.0278783	0.025591	0.0243251	0.0297236	0.0221176	0.0332109	0.0268314	0.0295389	0.0282764	0.0252226	0.023813	0.026499	0.0394151	0.0377632	0.0297971	0.0374291	0.0368598	0.034185	0.0382469	0.0374811	0.0120342	0.026073	38	0.00120023					4.4
			4.6	0.0276708	0.024428	0.0212	0.0229055	0.0285096	0.0165644	0.0224305	0.0240241	0.0252135	0.020437	0.0205559	0.0286763	0.0113826	0.0140311	0.0246449	0.0208459	0.0141459	0.0272526	0.0255249	0.0254816	0.0278611	0.0219744	0.0325319	0.0256951	0.0284407	0.0280245	0.0245352	0.0250993	0.0264711	0.0361527	0.0354671	0.0275418	0.0331814	0.0350665	0.0315147	0.0379009	0.0384297	0.0130465	0.0256542	38	0.00108016					4.6
			4.8	0.0276351	0.0238298	0.021677	0.0225861	0.0290507	0.0162481	0.0227472	0.0234526	0.0249617	0.0212104	0.0208189	0.0286118	0.0117609	0.0151158	0.0241701	0.0206027	0.0145512	0.0268324	0.0257491	0.0264312	0.0265524	0.0221949	0.0322326	0.0246217	0.0277267	0.0276791	0.0244124	0.0259124	0.0259897	0.0319271	0.0327864	0.0260939	0.0292905	0.0346997	0.0285946	0.037862	0.0389365	0.0137662	0.0252453	38	0.000989625					4.8
			5	0.0274001	0.0233333	0.0218644	0.0222079	0.028465	0.0161185	0.022917	0.0231276	0.0248001	0.021339	0.0210029	0.0286933	0.0119331	0.0161015	0.023845	0.0208143	0.0153099	0.0265401	0.0260362	0.0277752	0.0252505	0.0222745	0.0319109	0.02392	0.0267917	0.0268065	0.0241571	0.0265005	0.0255003	0.0297948	0.0295311	0.0255315	0.0251426	0.0344582	0.0255682	0.036899	0.0373224	0.0146985	0.0247811	38	0.000900144					5
			5.2	0.0273005	0.0230596	0.0220739	0.021715	0.0278943	0.0163097	0.0231152	0.0229472	0.0246417	0.0212879	0.0211239	0.0287113	0.012508	0.0167309	0.0235884	0.0209416	0.0160075	0.0264089	0.0265279	0.0298793	0.0238821	0.021688	0.030736	0.0235796	0.0258057	0.0254145	0.0237372	0.0269773	0.0250945	0.0275131	0.0264677	0.0249978	0.0219523	0.0340966	0.0224084	0.036539	0.0358255	0.0163766	0.0243649	38	0.000836887					5.2
			5.4	0.0263918	0.0229496	0.0227273	0.0212497	0.0274632	0.016448	0.0235334	0.0226429	0.0240957	0.0218132	0.0210175	0.0286848	0.0125739	0.017476	0.023516	0.0209302	0.0168831	0.0256632	0.0270272	0.0319339	0.0228154	0.0213516	0.0301061	0.0228099	0.0252039	0.02389	0.0234303	0.027487	0.025186	0.0252352	0.02509	0.0256804	0.0196153	0.0332574	0.0196048	0.0351148	0.0344477	0.0176747	0.0240269	38	0.000798272					5.4
			5.6	0.0258155	0.0226398	0.0237335	0.0211829	0.027047	0.0164295	0.0237407	0.0225235	0.0235363	0.0220614	0.0212176	0.0282084	0.0129447	0.0185324	0.0235122	0.0207318	0.0175669	0.0248732	0.0280658	0.0334643	0.0221185	0.0208856	0.0294225	0.0231502	0.0246701	0.0224227	0.0227846	0.0280468	0.0250547	0.0227729	0.02363	0.0252504	0.0177303	0.0318428	0.016258	0.0329894	0.0342259	0.018672	0.0236778	38	0.000782889					5.6
			5.8	0.025398	0.0220703	0.0246998	0.0211234	0.0264093	0.0163269	0.0236484	0.0223137	0.0229822	0.0219847	0.0213617	0.0277679	0.0131536	0.0196688	0.0235731	0.0206343	0.0180569	0.0242661	0.0284449	0.0347908	0.0210296	0.0207333	0.0285871	0.0230455	0.0243029	0.0214073	0.022188	0.0284938	0.024811	0.0209844	0.021552	0.0243047	0.0164711	0.0306684	0.0131341	0.0306146	0.0340022	0.0197074	0.0232819	38	0.000789906					5.8
			6	0.0246027	0.0217078	0.0256509	0.0209085	0.0255962	0.0163917	0.0243446	0.0222311	0.0225463	0.0216441	0.0214393	0.0268754	0.0132994	0.0209975	0.0231094	0.0202735	0.0186692	0.0239135	0.0286377	0.0354108	0.0198691	0.0211083	0.027783	0.0222443	0.0243981	0.0205503	0.0217509	0.0285762	0.0243017	0.0202328	0.0197236	0.0229049	0.01507	0.0294359	0.0110373	0.0301144	0.0315874	0.0208566	0.0228893	38	0.000787681					6
			6.2	0.0235131	0.0212881	0.0270045	0.0205209	0.0253926	0.0166802	0.0250704	0.0221861	0.0222671	0.0213349	0.0212966	0.0260316	0.0134735	0.0221572	0.0224903	0.0202866	0.019393	0.0230717	0.0282651	0.0358846	0.0190716	0.021147	0.0256878	0.0204273	0.0235515	0.0202049	0.0211027	0.0285034	0.0242181	0.0192075	0.0174139	0.0219291	0.013951	0.0276584	0.00926646	0.0295363	0.0287271	0.0217791	0.0223945	38	0.000789077					6.2
			6.4	0.0224409	0.0213768	0.0268267	0.0205768	0.0255249	0.0165969	0.0260274	0.0220848	0.0218473	0.0210562	0.0208944	0.0250829	0.0145265	0.0229772	0.021757	0.0203007	0.0201281	0.0219258	0.0275059	0.0352481	0.0180407	0.0211902	0.0233468	0.0183956	0.0226879	0.0200309	0.0204521	0.0283689	0.0237287	0.017586	0.0153598	0.020636	0.0126613	0.0254191	0.0063464	0.0276929	0.026691	0.0232911	0.0217534	38	0.00080409					6.4
			6.6	0.0214631	0.0207999	0.0270404	0.0206675	0.024859	0.0169773	0.0266062	0.0219241	0.0215423	0.0212731	0.0204202	0.0236822	0.015269	0.0233793	0.0210113	0.0203762	0.0209505	0.020966	0.0260827	0.0339937	0.0174562	0.0212084	0.0208853	0.0168456	0.0220011	0.0196309	0.0200175	0.0280124	0.0231051	0.0170461	0.0137003	0.0183807	0.0117932	0.021938	0.00393486	0.0248305	0.0244999	0.0246693	0.0210326	38	0.000809784					6.6
			6.8	0.020743	0.0202155	0.027232	0.0207989	0.0244814	0.0177687	0.0270209	0.0215914	0.0210097	0.0212195	0.0198775	0.0217839	0.0158195	0.0241693	0.0190763	0.020205	0.0212559	0.0203589	0.0246823	0.0318309	0.0167013	0.0213425	0.0197907	0.0154108	0.0213586	0.0191271	0.0192098	0.0274648	0.0221422	0.0161781	0.0123226	0.0152278	0.0108511	0.0170094	0.00230065	0.0215052	0.023095	0.0260302	0.020216	38	0.000835507					6.8
			7	0.0197804	0.0198753	0.0272719	0.0210145	0.0238423	0.0185946	0.0279187	0.0210473	0.0205174	0.0206596	0.0191802	0.0204085	0.0162561	0.0250759	0.0173624	0.0197371	0.0213788	0.0199692	0.0237129	0.0292016	0.0159652	0.0216562	0.0184371	0.0131487	0.0199476	0.0186388	0.0180656	0.0268706	0.0209157	0.0145819	0.0102582	0.0132236	0.00968533	0.0129094	0.00121529	0.018758	0.0210174	0.0270985	0.0193473	38	0.000893218					7
			7.2	0.0191979	0.0194583	0.0271865	0.0214442	0.0224777	0.0194462	0.0281819	0.0204339	0.0202098	0.0204543	0.0185164	0.018903	0.0170184	0.0257095	0.0161131	0.0191962	0.0217447	0.0193382	0.0223125	0.0262417	0.0153994	0.0218062	0.0163464	0.0116615	0.0192574	0.0181376	0.0169853	0.0267564	0.0198872	0.0129118	0.00809708	0.0119546	0.0081689	0.0089296	0.000378588	0.0167354	0.0180922	0.027819	0.0184976	38	0.000960399					7.2
			7.4	0.0185136	0.0184255	0.0277254	0.0216054	0.0217449	0.0201204	0.0279723	0.0198376	0.0199242	0.0203726	0.0182744	0.0182571	0.017998	0.0259692	0.0150255	0.0191962	0.0220159	0.0182652	0.0208374	0.0228832	0.0146377	0.0211129	0.0144566	0.00972928	0.0191792	0.0177091	0.0160351	0.0265849	0.0192128	0.0111233	0.00617021	0.0100872	0.00667196	0.00540632	9.74473e-05	0.0135005	0.0144925	0.028021	0.0176103	38	0.00104237					7.4
			7.6	0.017611	0.017389	0.027651	0.0213905	0.0202109	0.0207656	0.0278025	0.0193705	0.0193041	0.0202308	0.0182388	0.0174324	0.018748	0.0262032	0.0141321	0.0185448	0.0218708	0.0176156	0.0194554	0.0196977	0.0138743	0.0201286	0.0133398	0.00870817	0.0186284	0.0175741	0.0150948	0.025961	0.0183185	0.00863376	0.00456336	0.00831756	0.00529502	0.00300996	4.48034e-06	0.0110152	0.0113203	0.028149	0.0167263	38	0.00111079					7.6
			7.8	0.0167838	0.0170959	0.027691	0.0211328	0.0184956	0.0218541	0.0268193	0.0185908	0.0184343	0.0204304	0.0181073	0.0162984	0.0192062	0.0268176	0.0134679	0.0179373	0.0214707	0.0168123	0.0180993	0.0163238	0.0129609	0.0186465	0.0123123	0.00668691	0.0177614	0.0169534	0.0145816	0.024799	0.0171269	0.00649766	0.00305412	0.00614495	0.00384717	0.00143702	0	0.00858275	0.00929137	0.0286817	0.015822	38	0.00118173					7.8
			8	0.0159428	0.0169618	0.0264435	0.0206653	0.0161069	0.0233112	0.0255808	0.0176091	0.0177052	0.0203215	0.0180926	0.0150449	0.0197229	0.027322	0.0122575	0.0174939	0.0211357	0.016023	0.0168701	0.0135009	0.0121873	0.0174713	0.0110703	0.00456093	0.0172072	0.0159353	0.0136757	0.0239475	0.0160217	0.0048179	0.00211531	0.00397836	0.00242737	0.000356287	0	0.00589948	0.00693426	0.0288575	0.0148836	38	0.00124789					8
			8.2	0.0151254	0.0162924	0.0254524	0.0205913	0.013794	0.02418	0.0243776	0.0170164	0.0168312	0.0201195	0.018073	0.0131667	0.0199487	0.0277383	0.0105047	0.0171155	0.0206437	0.0150626	0.0156938	0.0116677	0.0115176	0.0167689	0.00956925	0.00330418	0.0164014	0.0149822	0.0124726	0.0226854	0.0151066	0.00352458	0.00147783	0.00247181	0.00139798	1.5835e-05	0	0.0036712	0.00506409	0.0288844	0.0140187	38	0.00129432					8.2
			8.4	0.0139445	0.0160298	0.0248308	0.020306	0.0120133	0.0252209	0.0223564	0.0167885	0.0162524	0.0201113	0.0178904	0.0108226	0.0202376	0.0281962	0.00893126	0.0167556	0.020515	0.0141585	0.0146681	0.0099395	0.0108207	0.0161188	0.00826029	0.00247159	0.015106	0.0143174	0.010862	0.0216443	0.0148768	0.0026313	0.000794514	0.00126297	0.000614051	0	0	0.00242617	0.00372052	0.0289914	0.0132865	38	0.00133407					8.4
			8.6	0.0127059	0.0160446	0.0236343	0.0192106	0.010237	0.0255914	0.0194089	0.0165017	0.0155507	0.0196478	0.0180023	0.00827416	0.0207034	0.0283785	0.00756549	0.0159759	0.0207639	0.0131193	0.0136522	0.00847191	0.00989367	0.0150254	0.00726405	0.00179609	0.0137052	0.0134812	0.00870626	0.0202269	0.0149246	0.00163121	0.000325954	0.000359345	0.000297674	0	0	0.00157226	0.00278994	0.0290393	0.0124863	38	0.00135262					8.6
			8.8	0.0112026	0.0157469	0.0212648	0.0176608	0.00879369	0.0258693	0.016875	0.0158398	0.0145795	0.0190649	0.0184227	0.005352	0.0218147	0.0282736	0.00595082	0.0157178	0.0213643	0.0118215	0.012867	0.00736992	0.00911322	0.0137093	0.00641524	0.00176468	0.0127805	0.0129643	0.00693358	0.0191221	0.0149654	0.000928236	0.000127326	0.00010224	0.00011455	0	0	0.000827422	0.00148785	0.0288515	0.0117384	38	0.00136565					8.8
			9	0.00953054	0.0152698	0.019477	0.0161421	0.0073697	0.0256966	0.0139389	0.0151206	0.0136797	0.0190542	0.018578	0.00308627	0.0225497	0.0282903	0.00421387	0.0152086	0.0216777	0.0106424	0.0114698	0.00617009	0.00829868	0.012625	0.00577193	0.00125674	0.0116483	0.0119177	0.00589256	0.0180567	0.0144839	0.000413628	1.27326e-05	0	2.80531e-05	0	0	0.000500193	0.000865656	0.0284228	0.0109832	38	0.00137379					9
			9.2	0.00834891	0.014519	0.0174204	0.0148645	0.0058803	0.0249463	0.0110255	0.0141703	0.012811	0.0188678	0.0187255	0.00152672	0.0236413	0.0284468	0.0031622	0.0147503	0.0211837	0.00912264	0.010182	0.00522362	0.00770397	0.0114771	0.00479356	0.000659789	0.0103563	0.0110945	0.00466249	0.0167101	0.014088	0.00014176	0	0	0	0	0	0.000166731	0.0004184	0.0278041	0.0102341	38	0.00137377					9.2
			9.4	0.0077946	0.0132172	0.014461	0.0135949	0.00510141	0.0239788	0.00763595	0.0132356	0.0120218	0.0182114	0.0186122	0.000808888	0.0240515	0.029087	0.0025335	0.0141112	0.0208986	0.00820799	0.00929282	0.00385077	0.00707689	0.0106996	0.00380179	0.00035084	0.0086325	0.00991804	0.00335385	0.0147412	0.0133052	8.15605e-05	0	0	0	0	0	0.000127775	0.000111814	0.0273035	0.00947926	38	0.00136276					9.4
			9.6	0.00744255	0.0124905	0.0117055	0.0121206	0.00399402	0.0220791	0.00497556	0.0123629	0.0113201	0.0181389	0.0185346	0.000253042	0.0245945	0.0295898	0.00189281	0.0133992	0.0207252	0.00745705	0.00786424	0.00269626	0.00613455	0.00994042	0.00300212	0	0.00711952	0.00926099	0.00195437	0.0126837	0.012585	0	0	0	0	0	0	6.23294e-06	0	0.0271756	0.00877629	38	0.00136288					9.6
			9.8	0.00711255	0.0118321	0.00915819	0.0104582	0.00247936	0.0197737	0.00296916	0.0120022	0.0107704	0.0177571	0.0180982	3.81151e-05	0.0253737	0.0290503	0.00145066	0.0119971	0.0201498	0.00657819	0.00576198	0.00197843	0.00534388	0.00874475	0.00227839	0	0.00580373	0.00870523	0.000930534	0.0110747	0.0117515	0	0	0	0	0	0	6.23294e-06	0	0.0266429	0.00805451	38	0.00134375					9.8
			10	0.00643429	0.0108909	0.00716087	0.00925105	0.00166628	0.0169006	0.00139571	0.0113977	0.00999188	0.0173308	0.0175519	0	0.0254414	0.0282928	0.00101618	0.0103685	0.0189628	0.0056589	0.00383194	0.00112052	0.00467248	0.00769911	0.00159934	0	0.00540934	0.00851564	0.000488592	0.00922049	0.0113536	0	0	0	0	0	0	0	0	0.0258214	0.00735382	38	0.00130667					10
			10.2	0.00546633	0.00997092	0.00531379	0.00812225	0.00151169	0.0135094	0.000426119	0.0102764	0.00949956	0.0161302	0.0171316	0	0.0252184	0.0272896	0.000644524	0.00832115	0.0179853	0.00455204	0.0024835	0.000589099	0.00380172	0.00618293	0.00112579	0	0.00501154	0.00811311	0.000174322	0.00771062	0.0106314	0	0	0	0	0	0	0	0	0.0251518	0.00664066	38	0.00126033					10.2
			10.4	0.0047128	0.00906481	0.00340331	0.00662396	0.00129319	0.0102981	1.48116e-05	0.00940986	0.00914952	0.0145528	0.0171204	0	0.0255478	0.0259651	0.000316987	0.00630715	0.0170329	0.00359696	0.00142317	0.000167873	0.00294629	0.00435078	0.000915825	0	0.00497074	0.00677823	4.66495e-05	0.00625941	0.0096785	0	0	0	0	0	0	0	0	0.0241934	0.00595109	38	0.00121865					10.4
			10.6	0.00398664	0.00772783	0.00200008	0.00467198	0.000631731	0.00731911	0	0.00873607	0.00925206	0.0135534	0.0166119	0	0.0250923	0.0236282	0.000182232	0.00498058	0.0156455	0.00297261	0.000917369	1.85381e-05	0.00277077	0.00260274	0.000638843	0	0.00449815	0.00512393	0	0.0044229	0.00837344	0	0	0	0	0	0	0	0	0.0230083	0.00524651	38	0.00115592					10.6
			10.8	0.00355323	0.00643339	0.00103381	0.00252908	0.000291339	0.00438048	0	0.00790933	0.00916455	0.0126489	0.0156334	0	0.024204	0.0212614	0	0.00320274	0.0140211	0.00260013	0.000543706	0	0.0025288	0.00136161	0.00020997	0	0.00392016	0.00353195	0	0.00265566	0.00729916	0	0	0	0	0	0	0	0	0.0216571	0.00454145	38	0.00108829					10.8
			11	0.00311754	0.00506498	0.000351496	0.000990146	0.000112968	0.00211084	0	0.00734456	0.0090867	0.0116586	0.0146123	0	0.0235152	0.0195481	0	0.00202981	0.0118245	0.00213418	0.000329256	0	0.00201077	0.000393252	0	0	0.00284237	0.00224383	0	0.00149368	0.00656905	0	0	0	0	0	0	0	0	0.0204189	0.00394218	38	0.00103277					11
			11.2	0.00236781	0.00353014	6.75423e-05	0.000268588	0.000112968	0.000471133	0	0.00640983	0.00879249	0.0110418	0.0134065	0	0.0226494	0.0177482	0	0.00135291	0.00922783	0.00176501	0.000138634	0	0.00153534	9.31986e-05	0	0	0.00167958	0.00120502	0	0.00080752	0.00591552	0	0	0	0	0	0	0	0	0.018868	0.00340671	38	0.00096666					11.2
			11.4	0.00144395	0.00188342	4.13524e-06	1.6696e-05	0	3.44086e-05	0	0.00569625	0.00792113	0.0105075	0.0118356	0	0.0222222	0.0161315	0	0.000645289	0.00660623	0.0013786	2.81601e-05	0	0.00124906	2.50045e-05	0	0	0.00086359	0.000371375	0	0.00039036	0.00494668	0	0	0	0	0	0	0	0	0.0170469	0.00292758	38	0.000901753					11.4
			11.6	0.00115729	0.000693452	2.48115e-05	0	0	0	0	0.0050116	0.00719742	0.0100383	0.0102689	0	0.0218025	0.0137755	0	0.00016242	0.00476171	0.00105119	4.44063e-05	0	0.000996865	0	0	0	0.000615393	3.11643e-05	0	0.000149166	0.00387041	0	0	0	0	0	0	0	0	0.0152603	0.00255034	38	0.000833155					11.6
			11.8	0.000817403	0.000155333	1.79194e-05	0	0	0	0	0.00419158	0.00628633	0.00958809	0.00816852	0	0.0213122	0.0108293	0	1.5803e-05	0.0029218	0.000779441	1.62462e-05	0	0.000824756	0	0	0	0.000448795	0	0	3.43841e-05	0.0027066	0	0	0	0	0	0	0	0	0.0132814	0.00216831	38	0.000755732					11.8
			12	0.000519336	4.80794e-05	0	0	0	0	0	0.00295405	0.00544397	0.00897709	0.00623882	0	0.0206432	0.00794378	0	0	0.00132558	0.000693279	0	0	0.000673097	0	0	0	0.000220997	0	0	0	0.0018979	0	0	0	0	0	0	0	0	0.0118644	0.00182746	38	0.000689069					12
[truncated: 212 more columns]

## Sheet: Fig3
panel B	R1 A		bin center	12.5	37.5	62.5	87.5	112.5	137.5	162.5	187.5	212.5	237.5		bin center	12.5	37.5	62.5	87.5	112.5	137.5	162.5	187.5	212.5	237.5		panel D	R1 A	z (µm)	cell1	cell2	cell3	cell4	cell5	cell6	cell7	cell8	cell9	cell10	cell11	cell12	cell13	cell14	cell15	cell16	cell17	cell18	cell19	cell20
			R1 A	0.2517	0.1309	0.094	0.1007	0.0772	0.0671	0.0537	0.0671	0.0839	0.0738		control	0.2432	0.0811	0.1081	0.0757	0.0757	0.0811	0.0757	0.0865	0.0811	0.0919				0	0	0	0.00318063	0	0.000166475	0.0322612	0.000994881	0	0	0.000696732	0	0	0	0	0	0.0218057	0	0.00303163	0	0.0837619
				0.3215	0.1281	0.0845	0.0572	0.0954	0.0899	0.0436	0.0627	0.0627	0.0545			0.2053	0.1289	0.1169	0.0621	0.0931	0.0716	0.0716	0.0811	0.0955	0.074				0.2	0	0.00233754	0.0171002	0	0.0093892	0.032409	0.00600138	0.00177192	0.0107582	0.00212183	0.0027544	0.00149834	0.000690846	0	0.00384827	0.0324024	0	0.0116877	0.0167442	0.0857324
				0.3188	0.1217	0.0899	0.0812	0.0841	0.0522	0.0696	0.0638	0.058	0.0609			0.2344	0.0885	0.0955	0.092	0.0608	0.0903	0.059	0.092	0.0938	0.0938				0.4	0.00173461	0.0236092	0.0355683	0.000878966	0.0215918	0.0391075	0.0168648	0.0224443	0.020876	0.00339209	0.0437643	0.00584317	0.0360967	0	0.0167125	0.0407625	0	0.0277235	0.0390698	0.0812905
				0.3931	0.1283	0.0733	0.0835	0.0631	0.0672	0.0652	0.0285	0.0468	0.0509			0.181	0.1079	0.0762	0.0921	0.1143	0.1111	0.0857	0.0825	0.0794	0.0698				0.6	0.0046954	0.0656849	0.0454864	0.00720752	0.0365746	0.0368418	0.032462	0.0450362	0.0322746	0.0047585	0.089518	0.0121295	0.0712435	0	0.0252886	0.0461674	0.0473974	0.0383741	0.0344186	0.0743771
				0.2199	0.1718	0.0928	0.0928	0.0687	0.0756	0.0893	0.0722	0.0825	0.0344			0.1894	0.097	0.0762	0.0831	0.0901	0.0831	0.0924	0.1016	0.0878	0.0993				0.8	0.00720758	0.0691912	0.0487354	0.0148545	0.0422015	0.0294538	0.053868	0.0546833	0.0290087	0.00583398	0.0882938	0.0201732	0.0966321	0.00110693	0.0300165	0.0525041	0.109606	0.0467909	0.032093	0.0685659
				0.3664	0.1157	0.0799	0.0854	0.0716	0.0661	0.0523	0.0606	0.0661	0.0358			0.1807	0.1054	0.0994	0.0934	0.0934	0.0693	0.0783	0.0964	0.0934	0.0904				1	0.0104076	0.0729313	0.0499325	0.0224136	0.0499925	0.025415	0.0705242	0.0492691	0.0205558	0.00686202	0.0472839	0.0253141	0.0962003	0.00343148	0.0263881	0.0610772	0.15912	0.0505804	0.0306977	0.057411
				0.3087	0.1352	0.0918	0.0791	0.0689	0.0638	0.0561	0.0816	0.0561	0.0587			0.1847	0.1044	0.0602	0.0803	0.1365	0.0763	0.1084	0.1004	0.0924	0.0562				1.2	0.014146	0.0535297	0.0535406	0.02382	0.051857	0.0308821	0.0692405	0.0298272	0.0264472	0.0078759	0.0355011	0.0276123	0.0627807	0.0151649	0.0297966	0.07202	0.121456	0.0571622	0.0367442	0.0460557
				0.3608	0.149	0.0784	0.0353	0.0667	0.0627	0.0745	0.0431	0.0549	0.0745			0.1751	0.106	0.0968	0.0737	0.0968	0.0737	0.0783	0.1014	0.0922	0.106				1.4	0.0229985	0.0259467	0.0552164	0.0244353	0.0515574	0.0435896	0.0621801	0.0169316	0.0272157	0.00892224	0.0397858	0.0290018	0.0340242	0.0202568	0.0258384	0.0780106	0.099873	0.058678	0.035814	0.0406118
				0.3359	0.1081	0.0579	0.112	0.0734	0.0656	0.0656	0.0656	0.0618	0.0541			0.1942	0.123	0.123	0.0777	0.0777	0.0712	0.0809	0.0874	0.0809	0.0841				1.6	0.0267368	0.0416082	0.052583	0.0278632	0.0457973	0.048121	0.059388	0.0153074	0.0282403	0.00974342	0.0315226	0.0302823	0.0234024	0.0128404	0.0192413	0.0754546	0.129073	0.0571622	0.0367442	0.0349008
				0.3448	0.1322	0.0805	0.0891	0.0546	0.0661	0.0489	0.0632	0.0661	0.0546			0.1887	0.1195	0.1101	0.0692	0.0818	0.0975	0.1038	0.0818	0.0629	0.0849				1.8	0.0338547	0.0626461	0.0481711	0.0325218	0.0335614	0.0495493	0.0582968	0.0251021	0.0355405	0.010386	0.0232594	0.0299368	0.0309154	0.00453841	0.0436504	0.0676269	0.0859077	0.0455942	0.0451163	0.0231113
				0.285	0.1787	0.0821	0.1159	0.0386	0.0676	0.0725	0.0531	0.0676	0.0386			0.2517	0.0874	0.0699	0.0664	0.0769	0.0979	0.0804	0.0769	0.0979	0.0944				2	0.0458175	0.0741	0.040459	0.0309396	0.0354759	0.0464956	0.052825	0.0283506	0.0459785	0.0109787	0.0437643	0.0310446	0.0498273	0.00542395	0.0554151	0.0604116	0.0495133	0.0429614	0.032093	0.016031
				0.2588	0.1404	0.0965	0.0921	0.0702	0.0746	0.0614	0.0746	0.0746	0.057			0.1988	0.1409	0.0772	0.0714	0.0695	0.1004	0.0753	0.0888	0.0985	0.0792				2.2	0.0590364	0.0656849	0.037056	0.0197767	0.039155	0.0369404	0.0393139	0.0247084	0.0464908	0.0115901	0.0527927	0.0316342	0.053886	0.0146115	0.055635	0.0521047	0	0.0345048	0.0344186	0.0137265
				0.3114	0.1086	0.1171	0.0686	0.0971	0.0657	0.0686	0.06	0.0543	0.0486			0.1986	0.127	0.093	0.0716	0.1127	0.0733	0.0912	0.0823	0.0877	0.0626				2.4	0.0690552	0.044647	0.0342003	0.0190736	0.0424512	0.0396493	0.0311783	0.0248068	0.0359247	0.0123585	0.0667177	0.0326932	0.0458549	0.0191499	0.0478285	0.0423068	0	0.0312737	0.0581395	0.0173001
				0.3728	0.1008	0.0781	0.0982	0.0756	0.063	0.0705	0.0605	0.0453	0.0353			0.2378	0.1072	0.0816	0.0723	0.0839	0.0746	0.0816	0.0816	0.0886	0.0909				2.6	0.0682777	0.0229079	0.0338412	0.0222378	0.0447319	0.0494016	0.0334248	0.0226904	0.0268955	0.013091	0.0630451	0.0330537	0.0409326	0.0222493	0.0439802	0.0332011	0	0.0322709	0.0488372	0.0192706
				0.3365	0.1185	0.0995	0.0616	0.064	0.0664	0.0806	0.0664	0.064	0.0427																2.8	0.0625654	0.0236092	0.0323877	0.0215347	0.0421182	0.0532434	0.0327188	0.0281045	0.0414319	0.0136816	0.0350421	0.0316905	0.0300518	0.0240204	0.0381528	0.0378604	0.0152349	0.0278033	0.0274419	0.0206399
		rel. freq.	MEAN	0.319073	0.1312	0.08642	0.0835133	0.07128	0.0675733	0.0648267	0.0615333	0.06298	0.0516267		MEAN	0.204543	0.108871	0.0917214	0.0772143	0.0902286	0.0836714	0.0830429	0.0886214	0.0880071	0.0841071				3	0.0540419	0.0240767	0.0282495	0.024699	0.0404202	0.0469881	0.0332964	0.0356352	0.0455302	0.0142085	0.0240245	0.031131	0.015544	0.0322116	0.0339747	0.0416412	0.0181972	0.0232558	0	0.0277203
		cells	N	15	15	15	15	15	15	15	15	15	15		N	14	14	14	14	14	14	14	14	14	14				3.2	0.0409128	0.0306218	0.0261803	0.0224136	0.0406366	0.032409	0.0328792	0.0357336	0.04521	0.0141806	0.0172915	0.0314427	0.00889465	0.0311047	0.028917	0.0387391	0.0160813	0.0248913	0.00372093	0.0278205
			SEM	0.0125237	0.00569106	0.00349976	0.00548181	0.00376177	0.00209422	0.00319448	0.00329073	0.00291479	0.003292		SEM	0.0069358	0.00462935	0.0050186	0.00263151	0.00536546	0.00357659	0.00341016	0.00224299	0.00253198	0.00380096				3.4	0.0301163	0.0247779	0.0252911	0.0231168	0.045248	0.0198	0.031756	0.0368657	0.0450179	0.0142897	0.0212701	0.0340263	0.00803109	0.0191499	0.0286971	0.0298198	0.00634786	0.0233356	0.00372093	0.0283882
																													3.6	0.0267368	0.00607761	0.0216317	0.0298849	0.0445321	0.00660001	0.0286269	0.0349953	0.0492444	0.0149219	0.0252487	0.037192	0.0146805	0.0182643	0.0328752	0.0213264	0.0245451	0.0288404	0	0.0263509
panel B	R2		bin center	12.5	37.5	62.5	87.5	112.5	137.5	162.5	187.5	212.5	237.5		bin center	12.5	37.5	62.5	87.5	112.5	137.5	162.5	187.5	212.5	237.5				3.8	0.0254808	0.00724638	0.0234443	0.0385866	0.0421182	0.00610747	0.0280813	0.0378501	0.0515497	0.0154009	0.0267789	0.0418748	0.0224525	0.0305513	0.026718	0.0153092	0.0258146	0.0288404	0.00372093	0.0240465
			R2	0.2105	0.0965	0.1053	0.0789	0.0526	0.0702	0.1228	0.0702	0.114	0.0789		control	0.1395	0.1105	0.093	0.061	0.0727	0.1192	0.0756	0.1192	0.0959	0.1134				4	0.0272154	0.00490884	0.0217685	0.0437725	0.0385224	0.00507314	0.0250004	0.0405079	0.0476434	0.0154301	0.0267789	0.0440115	0.0249568	0.0394067	0.0230896	0.0112623	0.0173508	0.0285213	0.032093	0.0233785
				0.3854	0.1563	0.0833	0.0833	0.0833	0.0521	0.0521	0.0313	0.0417	0.0313			0.191	0.0787	0.0674	0.0787	0.0562	0.0449	0.1236	0.0449	0.1573	0.1573				4.2	0.0269761	0.00911641	0.0184682	0.0397293	0.0330953	0.00876718	0.024166	0.0400158	0.0419442	0.0153676	0.0177506	0.0427911	0.0200345	0.0408457	0.0208906	0.00883943	0.0181972	0.0246919	0.0390698	0.0190368
				0.3151	0.1575	0.0616	0.0753	0.0753	0.0753	0.0753	0.1027	0.0137	0.0479			0.1229	0.0943	0.0914	0.1286	0.0886	0.12	0.0743	0.0657	0.08	0.1343				4.4	0.0259593	0.0247779	0.0129619	0.0381471	0.0259035	0.0156135	0.0214862	0.0378501	0.0404713	0.0154313	0.00673298	0.0394639	0.0177893	0.0345362	0.0181418	0.00883943	0.0224291	0.0237744	0.052093	0.016031
				0.2718	0.0971	0.0583	0.0777	0.0583	0.0777	0.0874	0.0777	0.068	0.1262			0.1425	0.1311	0.0969	0.0912	0.0627	0.1168	0.0826	0.094	0.0798	0.1026				4.6	0.0307444	0.0331931	0.0129619	0.032346	0.0206596	0.0203418	0.0168167	0.0349953	0.0384862	0.0156835	0.0142311	0.0377064	0.0118307	0.0374142	0.0181418	0.00958492	0.0152349	0.0228569	0.0451163	0.0122904
				0.2576	0.0758	0.0606	0.1212	0.1212	0.1061	0.0758	0.0606	0.0758	0.0455			0.2022	0.0693	0.0554	0.0665	0.0886	0.1108	0.0803	0.108	0.1219	0.097				4.8	0.0356491	0.0289855	0.0132697	0.0368287	0.0161647	0.0228538	0.0131902	0.0366196	0.0370133	0.0160935	0.0177506	0.0373948	0.0138169	0.0382998	0.0239692	0.00519183	0.00211595	0.0234553	0.035814	0.00905083
				0.2269	0.1345	0.0672	0.0924	0.042	0.0588	0.084	0.1345	0.084	0.0756			0.0938	0.0536	0.0893	0.1027	0.1027	0.1339	0.0804	0.1116	0.0982	0.1339				5	0.0403445	0.0149603	0.0154243	0.0397293	0.0162979	0.0210806	0.0111844	0.0356352	0.0236296	0.016496	0.0165264	0.0376238	0.0166667	0.0402922	0.0263881	0.00364759	0	0.0204236	0.00372093	0.00691337
				0.2403	0.1628	0.1163	0.0698	0.0543	0.0698	0.1008	0.093	0.0465	0.0465			0.1755	0.0735	0.0898	0.0735	0.0939	0.0898	0.1306	0.098	0.0694	0.1061				5.2	0.043395	0.0102852	0.0188102	0.0332249	0.0147664	0.0215732	0.012099	0.0286952	0.0127433	0.0167374	0.00596787	0.0361818	0.0151123	0.0580031	0.0270478	0.00298198	0.00761744	0.0169532	0.0274419	0.00427493
				0.1705	0.1364	0.0795	0.1364	0.0568	0.1023	0.0682	0.0795	0.1136	0.0568			0.1961	0.1225	0.1078	0.0833	0.049	0.0833	0.098	0.0686	0.0931	0.098				5.4	0.041152	0.00724638	0.0194429	0.02382	0.0107543	0.0203418	0.0115214	0.0269725	0.0107582	0.0168065	0.00596787	0.0327045	0.00690846	0.0636484	0.0297966	0.00399372	0.00550148	0.0139216	0.0274419	0.00297241
				0.2697	0.1124	0.0899	0.0225	0.1011	0.0787	0.1011	0.0674	0.1124	0.0449			0.1128	0.1128	0.0602	0.0451	0.1128	0.0677	0.1128	0.0977	0.1278	0.1504				5.6	0.0367557	0.0126227	0.0178013	0.0188978	0.00744144	0.0170418	0.00914649	0.0277108	0.00947746	0.0168335	0.00474369	0.029137	0	0.0497011	0.0208906	0.00452621	0	0.0120866	0.0153488	0.00487609
				0.2059	0.2353	0.0588	0.1176	0.0294	0.1765	0.0294	0.0882	0.0294	0.0294			0.2166	0.106	0.1244	0.0369	0.106	0.0599	0.0876	0.0691	0.0829	0.1106				5.8	0.0272154	0.013324	0.0143641	0.0213589	0.00584328	0.0119194	0.00868114	0.0272186	0.0109503	0.0168781	0.000765111	0.0256483	0	0.0240204	0.024519	0.00418009	0	0.0128844	0	0.00434173
				0.25	0.0769	0.125	0.125	0.0865	0.0385	0.0481	0.0769	0.0865	0.0865			0.2016	0.0926	0.1008	0.0926	0.0736	0.0654	0.1063	0.1008	0.079	0.0872				6	0.0156414	0.0126227	0.0113716	0.0251384	0.00389552	0.00837315	0.00534347	0.0276123	0.0130635	0.0168065	0.00351951	0.0224827	0	0.0205889	0.026718	0.0031151	0	0.0145199	0.00372093	0.00444192
				0.1125	0.1	0.1	0.0875	0.0625	0.075	0.125	0.0875	0.125	0.125			0.1936	0.1	0.0957	0.0915	0.0766	0.0957	0.1213	0.083	0.0723	0.0702				6.2	0.0060113	0.00654511	0.0110638	0.0244353	0.00274684	0.00531941	0.0036265	0.0269725	0.0151767	0.0168726	0.00397858	0.0192794	0.000690846	0.0133938	0.0258384	0.00242285	0	0.014839	0.0306977	0.00597822
				0.25	0.0875	0.125	0.0875	0.0375	0.05	0.125	0.0875	0.0625	0.0875			0.2528	0.1152	0.0618	0.0871	0.0871	0.0843	0.0843	0.0618	0.0618	0.1039				6.4	0.00619075	0	0.0122095	0.0154698	0.00356257	0.00344777	0.00463743	0.0196879	0.0119109	0.0169105	0.000459067	0.015235	0.00241796	0.0133938	0.00857614	0.00202348	0	0.0132036	0.052093	0.00718055
				0.2273	0.0974	0.0974	0.0909	0.0714	0.1169	0.0779	0.1039	0.0714	0.0455																6.6	0.00798517	0.00350631	0.0124318	0.00632856	0.00389552	0.00418657	0.00633836	0.000639858	0.0101178	0.0168639	0.0055088	0.0114422	0.00846287	0.0139473	0.00450797	0.000931867	0	0.00913479	0.0595349	0.00564425
				0.1821	0.0893	0.0857	0.0964	0.0607	0.0643	0.1393	0.1107	0.0714	0.1																6.8	0.00891228	0.0030388	0.0115939	0	0.00392882	0.00620598	0.00706045	0	0.00589139	0.0167894	0.00979342	0.00872344	0.0124352	0.0105158	0.0097856	0.000212998	0	0.00374965	0.0381395	0.0031394
				0.2872	0.1702	0.0426	0.0532	0.0532	0.0426	0.0638	0.1064	0.0851	0.0957																7	0.0060113	0	0.0111493	0.00026369	0.00271355	0.00773285	0.00876137	0	0.0024334	0.0167145	0.00948738	0.00727392	0.0133851	0.00996236	0.00802639	0	0	0.00211416	0.012093	0.00390755
				0.102	0.0612	0.1633	0.0816	0.0612	0.0612	0.102	0.2245	0.102	0.0408																7.2	0.00478512	0	0.00916568	0.000878966	0.00198106	0.00861942	0.00789486	0	0.00230533	0.0165751	0.00872226	0.00648156	0.0113126	0.00343148	0.00670698	0	0	0.00203439	0	0.00434173
				0.3041	0.1382	0.0691	0.0783	0.0783	0.0876	0.0599	0.0829	0.0507	0.0507																7.4	0.00305051	0	0.00718207	0.00316428	0.00397876	0.00674777	0.00722091	0	0	0.0164623	0.00428462	0.00535874	0.0149396	0.00343148	0.00747664	0	0	0.00263273	0	0.00510988
																													7.6	0	0	0.00475384	0.0168762	0.00389552	0.00571344	0.00555208	0	0	0.0164743	0	0.00460393	0.015544	0.00343148	0.00923584	0	0	0.00255295	0	0.00263843
		rel. freq.	MEAN	0.237161	0.121406	0.0882722	0.0875278	0.0658667	0.0779778	0.0854389	0.0936333	0.0752056	0.0674833		MEAN	0.172377	0.0969308	0.0872231	0.0799	0.0823462	0.0916692	0.0967462	0.0863385	0.0938	0.112685				7.8	0.000777582	0	0.00299253	0.0316428	0.0036791	0.00635374	0.00584092	0.00113206	0	0.0164764	0	0.00376651	0.0162349	0.00143901	0.00945574	0	0	0.00263273	0	0.000768152
		cells	N	18	18	18	18	18	18	18	18	18	18		N	13	13	13	13	13	13	13	13	13	13				8	0.000927117	0	0.00273602	0.0401688	0.00244719	0.00891494	0.00492627	0.00162426	0	0.0165813	0	0.00330837	0.0139896	0.00199247	0.0119846	0.000346122	0	0.00263273	0	0
			SEM	0.0162923	0.010299	0.00720294	0.00629468	0.00532617	0.00765674	0.00711821	0.00932457	0.00735063	0.00717102		SEM	0.0128307	0.00631987	0.00566104	0.0067071	0.00538258	0.0075731	0.00551688	0.00624723	0.0075141	0.00692146				8.2	0.000478512	0	0.00237692	0.0404325	0.00236395	0.00940748	0.00312906	0.0012305	0	0.0167328	0.00153022	0.00272631	0.0115717	0.0102944	0.013414	0.000745494	0	0.00323108	0.00372093	0.000333979
																													8.4	0	0	0.00100891	0.0339281	0.00283008	0.010294	0.00154046	0	0.000320184	0.0168735	0.00351951	0.0018964	0.00578584	0.0128404	0.00857614	0.00061237	0	0.00374965	0.00232558	0.00016699
panel B	R3		bin center	12.5	37.5	62.5	87.5	112.5	137.5	162.5	187.5	212.5	237.5		bin center	12.5	37.5	62.5	87.5	112.5	137.5	162.5	187.5	212.5	237.5				8.6	0	0.00654511	0.00119701	0.0183704	0.0030132	0.010294	0.000497441	0.000246099	0.00115266	0.0170782	0.00153022	0.00143075	0.00241796	0.0162719	0.00219901	0	0	0.00243328	0	0.00220426
			R3	0.3667	0.1667	0.0667	0.1	0.0333	0.05	0.0333	0.0667	0.0667	0.05		control	0.126	0.1423	0.0813	0.0813	0.0976	0.1179	0.1057	0.0894	0.0935	0.065				8.8	0	0.0144928	0.00282153	0.00632856	0.00283008	0.00940748	0.000417208	0.00211645	0.000320184	0.0172218	0	0.00112657	0.000690846	0.0182643	0.00164926	0	0	0.00111692	0	0.00427493
				0.2989	0.0345	0.1149	0.046	0.0805	0.0575	0.0805	0.092	0.1149	0.0805			0.1137	0.1294	0.1059	0.1137	0.0745	0.0627	0.0824	0.098	0.098	0.1216				9	0	0.013324	0.00383043	0.00202162	0.00236395	0.00852091	0	0.00315007	0	0.0173151	0	0.00109653	0	0.0240204	0	0	0	0.000797798	0	0.00494289
				0.2439	0.0732	0.0976	0.0894	0.1057	0.0569	0.0976	0.0894	0.0488	0.0976			0.206	0.0936	0.0974	0.0637	0.0674	0.0749	0.1011	0.1086	0.0974	0.0899				9.2	0	0.0121552	0.00480514	0.000439483	0.000849024	0.00546717	0	0.00374071	0	0.0173996	0.000765111	0.00113408	0	0.0202568	0	0	0	0.00163549	0	0.0047759
				0.25	0.1324	0.0515	0.0882	0.0515	0.125	0.0809	0.0515	0.1029	0.0662			0.1515	0.0693	0.0866	0.0952	0.0909	0.0736	0.1082	0.1299	0.0909	0.1039				9.4	0	0.00958392	0.00480514	0	0	0.00344777	0	0.00364227	0	0.0174437	0.0027544	0.000886239	0	0.0205889	0	0	0	0.000997248	0	0.00333979
				0.2	0.1176	0.0588	0.0941	0.0706	0.0941	0.0824	0.0941	0.1176	0.0706			0.1933	0.0951	0.092	0.0982	0.0798	0.0767	0.0859	0.0798	0.1104	0.089				9.6	0	0.0102852	0.00365943	0	0	0.00113284	0	0.00187035	0	0.0174125	0.00153022	0.000649658	0	0.0256808	0	0	0	0.00011967	0	0.00187028
				0.2833	0.1	0.0667	0.1167	0.1167	0.1667	0.0167	0.0667	0.0167	0.05			0.203	0.109	0.0752	0.1015	0.0752	0.0827	0.109	0.0752	0.0677	0.1015				9.8	0	0.00724638	0.00131671	0	0	0	0	0	0	0.0173812	0	0.000506958	0	0.0256808	0	0.000212998	0	0	0	0.000333979
				0.1899	0.1139	0.1139	0.1013	0.0886	0.0759	0.1266	0.1139	0.038	0.038			0.1567	0.106	0.0599	0.0829	0.0968	0.1152	0.0968	0.1198	0.0876	0.0783				10	0	0	0	0	0	0.000147761	0	0	0	0.0175673	0	0.000352993	0	0.0177109	0	7.98743e-05	0	0.00019945	0	0.000100194
				0.3273	0.1273	0.0909	0.1273	0.0727	0	0.0182	0.1091	0.0364	0.0909			0.159	0.046	0.1088	0.1046	0.0753	0.1297	0.0669	0.1297	0.0711	0.1088				10.2	0	0	0	0	0	0.00039403	0	0	0	0.0176235	0	0	0	0.00918751	0	0	0.00338553	0.00011967	0	0.000667958
				0.1935	0.129	0.1129	0.0484	0.1129	0.0484	0.0484	0.1452	0.0806	0.0806			0.172	0.1083	0.0955	0.1083	0.0892	0.1146	0.1083	0.0828	0.0701	0.051				10.4	0	0	0	0	0	0	0	0	0	0.0175078	0	0	0.000431779	0.00343148	0	0.000399372	0	0.00183494	0	0.00240465
				0.1928	0.1205	0.0964	0.1084	0.1325	0.0723	0.0482	0.0602	0.0843	0.0843			0.1111	0.0988	0.1173	0.0802	0.1296	0.1358	0.0864	0.0741	0.1111	0.0556				10.6	0	0	0	0	0	0	0	0	0	0.0172947	0	0	0	0	0	0.00109162	0	0.0027524	0	0.00290562
				0.1892	0.1081	0.0991	0.0901	0.0811	0.0721	0.1261	0.1081	0.0541	0.0721			0.1638	0.1293	0.1034	0.0948	0.0517	0.0948	0.0776	0.0517	0.1207	0.1121				10.8	0	0	0	0	0	0	0	0	0	0.0170162	0	0	0	0	0	0.00122474	0	0.00303163	0	0.00297241
				0.1837	0.102	0.0612	0.1224	0.0816	0.1429	0.1837	0.0612	0.0408	0.0204			0.1365	0.1048	0.0952	0.073	0.0952	0.0921	0.0857	0.1143	0.0921	0.1111				11	0	0	0	0	0	0	0	0	0	0.0167503	0	0	0	0	0	0.00135786	0	0.00243328	0	0.00280542
				0.1042	0.1042	0.2083	0.1042	0.1458	0.0417	0.0625	0.0625	0.0625	0.1042			0.1522	0.1014	0.1014	0.1014	0.0507	0.0725	0.0507	0.0942	0.1739	0.1014				11.2	0	0	0	0	0	0	0	0	0	0.0167469	0	0	0	0	0	0.00101174	0	0.00183494	0	0.00197048
				0.1563	0.1458	0.0833	0.0104	0.1146	0.1042	0.0833	0.1146	0.1354	0.0521			0.169	0.0704	0.1127	0.0563	0.0563	0.0845	0.0845	0.1127	0.1408	0.1127				11.4	0	0	0	0	0	0	0	0	0	0.0165055	0	0	0	0	0	0.00061237	0	0.000917468	0	0.000500969
				0.2019	0.1058	0.1058	0.0577	0.0962	0.0673	0.0673	0.0962	0.0673	0.1346			0.1885	0.1204	0.0785	0.1047	0.0366	0.0942	0.089	0.0785	0.0785	0.1309				11.6	0	0	0	0	0	0	0	0	0	0.016128	0.00198929	0	0	0	0	0	0	0.000917468	0	0
				0.1148	0.082	0.1475	0.1311	0.0984	0.1311	0.0492	0.0984	0.082	0.0656			0.2263	0.0803	0.0949	0.0657	0.0657	0.1168	0.0876	0.1022	0.0949	0.0657				11.8	0	0	0	0	0	0	0	0	0	0.0158121	0.0082632	0	0	0	0	0	0	0.00123659	0	0
				0.24	0.12	0.12	0	0.16	0.04	0	0.16	0.12	0.04			0.1351	0.1081	0.1351	0.0811	0.1622	0.0541	0.0541	0.027	0.1081	0.1351				12	0	0	0	0	0	0	0	0	0	0.0157093	0.00979342	0	0	0	0	0	0	0.00111692	0	0
				0.2258	0.1129	0.0887	0.0968	0.1129	0.1048	0.0726	0.0645	0.0806	0.0403			0.1675	0.1117	0.0964	0.0914	0.0736	0.0888	0.0964	0.1117	0.0787	0.0838
				0.102	0.0612	0.1633	0.0816	0.0612	0.0612	0.102	0.2245	0.102	0.0408			0.12	0.1086	0.0857	0.0857	0.0686	0.1029	0.1314	0.1257	0.0743	0.0971
				0.2277	0.1485	0.0891	0.0891	0.0594	0.1287	0.0594	0.0495	0.0891	0.0594
				0.175	0.1167	0.0833	0.0917	0.0667	0.1	0.0417	0.1333	0.0917	0.1
				0.1615	0.1077	0.1077	0.0769	0.0769	0.0692	0.1385	0.0615	0.1231	0.0769
				0.1584	0.1041	0.1041	0.086	0.0724	0.095	0.1267	0.0814	0.0905	0.0814
				0.122	0.1463	0.122	0.0732	0.122	0.0488	0.122	0.0976	0.0854	0.061
		rel. freq.	MEAN	0.204533	0.111683	0.102237	0.084625	0.0922583	0.0814083	0.077825	0.0959208	0.080475	0.0690625		MEAN	0.160589	0.101726	0.0959579	0.0886158	0.0808895	0.0939211	0.0898789	0.0950158	0.0978842	0.0955
		cells	N	24	24	24	24	24	24	24	24	24	24		N	19	19	19	19	19	19	19	19	19	19
			SEM	0.0138663	0.00589859	0.00713823	0.00668581	0.00629134	0.00791791	0.00901835	0.00822532	0.00631897	0.00529838		SEM	0.0074886	0.00528381	0.00385406	0.00370618	0.00661	0.00525077	0.00447913	0.00621307	0.00604399	0.00555014
[truncated: 196 more columns]

## Sheet: Fig4
	panel B	R1 A		R1 B		R2		R3			panel C	R1 A	R1 B	R2	R3			panel D	R1 A	R1 B	R2	R3
		max Ca2+	base Ca2+	max Ca2+	base Ca2+	max Ca2+	base Ca2+	max Ca2+	base Ca2+			1.1	1.48	1.26	1.22				2.7	2.6	0.5	0.3
		0.443	0.037	0.739	0.036	0.323	0.02	0.237	0.034			1.244	1.183	1.277	1.37				1.6	2.1	2.2	0.6
		0.314	0.025	0.501	0.043	0.389	0.019	0.41	0.043			1.235	1.24	1.213	1.384				1.3	0.3	0	0.6
		0.375	0.029	0.348	0.044	0.266	0.017	0.386	0.0386			1.163	1.178	1.22	1.206				1	0.6	2.5	0.4
		0.412	0.027	0.26	0.039	0.323	0.036	0.33	0.04			1.23	1.12	1.42	1.29				1	1.2	0.3	0.7
		0.589	0.039	0.326	0.047	0.52	0.044	0.58	0.036			1.1	1.153	1.343	1.233				1.4	3.4	0	2.2
		0.376	0.034	0.302	0.029	1.095	0.044	0.47	0.033			1.234	1.183	1.361	1.198				0.9	1.8	2.3	1.2
		0.566	0.04	0.468	0.041	0.4	0.02	0.46	0.086			1.319	1.175	1.32	1.238				0.4	1	2.2	0.8
		0.816	0.036	0.543	0.03	0.39	0.026	0.43	0.0699			1.23	1.217	1.26	1.94				2.5	0.8	0.3	1.2
		0.315	0.023	0.656	0.03	0.353	0.037	0.41	0.037			1.178	1.14	2.42	1.86				5.2	0.9	0	1
		0.287	0.019	0.437	0.021	0.51	0.014	0.467	0.037			1.44	1.2	1.95	1.319				4.6	1.7	0.2	1.5
		0.723	0.049	0.314	0.041	0.658	0.033	0.51	0.033			1.436	1.335	2	1.804				2.2	0.6	0	0.4
		0.74	0.046	0.327	0.025	0.237	0.028	0.299	0.056			1.37	1.185	1.961	1.66				0.9	0.1	1.5	1.2
		0.836	0.041	0.2	0.023	0.307	0.032	0.61	0.041			1.21	1.177	1.39	1.87				2.4	0.2	0.8	0.5
		0.419	0.03	0.557	0.047	0.53	0.039	0.595	0.043			1.18	1.2	1.463	1.246				0.6	0.5	0.2	0.3
		0.552	0.032	0.393	0.052	0.427	0.059	0.38	0.097			1.23	1.102	1.686	1.42				5	4	1	0.3
		0.5	0.051	0.316	0.054	0.422	0.056	0.91	0.053			1.16	1.081	1.204	2.19				4.3	1.35	0.7	0.2
		0.515	0.028	0.4	0.036	0.49	0.041	0.315	0.036			1.31	1.82	1.81	1.812				0	1.29	0.2	0.8
		0.355	0.037	0.739	0.031	0.4	0.024	0.195	0.029			1.204	1.279	1.33	1.16				2.9	1	2	1
		0.548	0.03	0.79	0.02	0.545	0.038	0.417	0.037			1.142	1.283	1.24	1.24				0.6	1.11	0.6	1.9
		0.539	0.035	0.72	0.024	0.51	0.032	0.63	0.04			1.19	1.25	1.28	1.196				3.7	1.22	1	2.3
		0.705	0.046	0.464	0.046	0.41	0.06	0.64	0.035			1.175	1.18	1.59	1.23				1.6	1.05	2.4	0.9
		0.598	0.018	0.411	0.038	0.41	0.041	0.629	0.039			1.19	1.225	1.574	1.38				1.8	0.73	0.5	2.6
		0.5	0.034	0.578	0.039	0.94	0.035	0.587	0.031			1.12	1.241	1.51	1.36				2.8	1.23	0	0.8
		0.34	0.034	0.74	0.046	0.4	0.03	0.607	0.03			1.99	1.213	1.32	1.7				0.1	2.48	4.6	2.4
		0.49	0.008	0.409	0.031	0.47	0.026	0.556	0.039			1.22	1.232	1.3485	1.43				1.7		2.9	2.4
		0.21	0.028	0.483	0.034	0.466	0.136	0.273	0.029			1.27	1.27	1.302	1.41				1.4		1.6	1.8
		0.33	0.055	0.39	0.022	0.836	0.135	0.488	0.039			1.17	1.65	1.16	1.97				1		1.6	0.5
		0.298	0.068	0.342	0.018	0.498	0.196	0.427	0.019			1.09	1.39	1.256	1.222				1.2		2.6	0.4
		0.127	0.026	0.24	0.12	0.809	0.062	0.228	0.029			2.03	1.179	1.284	1.22				0.95		1.3	0
		0.84	0.1	0.177	0.04	1.138	0.225	0.38	0.016			1.46	1.67	1.16	1.119				1.4		3.1	0.6
		0.68	0.12	0.369	0.036	0.755	0.123	0.554	0.079			1.18	1.224	1.38	1.106				1.64		2.4	0
		0.45	0.11	0.37	0.05	0.558	0.1	0.524	0.077			1.15	1.15	1.19	1.091				1.1		0.5	0.5
		0.58	0.07	0.43	0.04	1.12	0.08	0.493	0.079			1.15	1.3	1.215	1.364				1.3		1.5	0.8
		0.54	0.09	0.515	0.044	0.963	0.229	0.614	0.093			1.18	1.45	1.227	1.065				1.5		1.2	0.6
		0.47	0.09	0.61	0.03	0.974	0.099	0.41	0.1			1.13	1.7	1.187	1.078				0.5		1.8	1
		0.46	0.15	0.334	0.02	1.09	0.242	0.417	0.15			1.44	1.37	1.194	1.08				1		0.9	0
		1.04	0.07	0.506	0.043	1.164	0.275	0.4	0.11			1.16	1.51	2.398	1.207				1.65		0.9	2.9
		0.63	0.1	0.58	0.038	1.21	0.167	0.565	0.055			1.08	1.44	1.58	1.232				0.5		0	2.6
		0.74	0.14	0.55	0.05	1.11	0.068	1.96	0.1			1.32	1.26	1.219	1.201				0.9		0	0.5
		0.8	0.1	0.7	0.041	0.863	0.069	0.944	0.079			1.206	1.26	1.39	1.23				1.63		2.4	0.6
		0.85	0.08	0.41	0.022	1.076	0.186	0.746	0.148			1.14	1.218	2.19	1.1				1.77		2.3	2
		0.44	0.066	0.411	0.034	0.867	0.094	0.536	0.1			1.183	1.2	1.47	1.08				1.48		1.3	0.2
		0.387	0.1	0.357	0.026	0.62	0.079	0.339	0.084			1.162	1.228	1.47	1.107				2.45		0.5	0.5
		0.5	0.09	0.35	0.025	0.634	0.086	0.45	0.128			1.638	1.126	1.173	1.228				1.37		2.6	3.3
		0.498	0.027	0.52	0.021	0.756	0.0937	0.64	0.16			1.215	1.137	1.183	1.283				1.78		1.54	2.3
		0.254	0.044	0.46	0.026	0.9	0.06	0.58	0.098			1.324	1.169	1.11	1.354				1.32		1	0
		0.199	0.043	0.477	0.045	0.74	0.0725	0.412	0.0617			1.114	1.128	1.16	1.611				0.94		1.3	0.7
		0.405	0.025	0.45	0.043	0.7	0.119	0.4121	0.037			1.233	1.172	1.128	1.79				0.85		0.57	1.6
		0.441	0.023	0.533	0.039	0.88	0.082	0.586	0.017			1.21		1.13	1.459				1.12		0.7	0.9
		0.115	0.035			0.8	0.064	0.57	0.039			1.3		1.12	1.369				1.01		1.18	3.4
		0.31	0.011			0.53	0.05	0.633	0.026			1.22		1.11	1.274				1.2		0.2	1.8
		0.25	0.016			0.66	0.146	0.437	0.0416			1.31		1.149	1.43				0.98		0.78	0
		0.36	0.022			0.485	0.18	0.504	0.046			1.165		1.122	1.196				0.9		1.08	0.8
		0.26	0.021			1.047	0.179	0.424	0.036			1.48		1.132	1.49				1.45		0.55	2
		0.43	0.014			0.592	0.15	0.453	0.051			1.27		1.175	1.314				1.05		1.32	0.6
		0.33	0.016			0.713	0.2	0.622	0.016			1.41		1.217	1.572				1.11		1.09	0.9
		0.24	0.016			0.96	0.135	0.599	0.0344			1.18		1.177	1.445				0.99		0.6	0.5
		0.187	0.006			0.769	0.25	0.544	0.029			1.12		1.293	1.587				1.7		0.98	0.2
		0.187	0.005			0.815	0.25	0.658	0.035			1.37		1.115	1.499				0.96		0.55	0.7
		0.265	0.016			0.8	0.19	0.413	0.037			1.22		1.11	1.241				1.03		0.46	0.3
		0.32	0.017			0.8	0.14	0.423	0.058					1.342	1.2				0.99		0.76	0.6
						1.54	0.12	0.383	0.063					1.14	1.152				1.42		1.21	0.7
						0.87	0.156	0.218	0.068					1.23	1.213				0.81		1.06	1.9
						1.09	0.165	0.228	0.069					1.234	2.118				1.21		1.44	0.9
						0.69	0.115	0.525	0.029					1.211	1.199				0.73		0.44	0.4
						0.728	0.157	0.259	0.061					1.241	1.515						0.504	0.5
						0.658	0.102	0.54	0.035					1.182	1.36						1.15	1.5
						0.58	0.057	0.39	0.05					1.235	1.399						0.79	0.9
						0.665	0.054	0.54	0.021					1.414	1.7						0.8	0.5
						0.84	0.066	0.426	0.023					2.16	1.42						1.4	0.8
						0.64	0.04	0.503	0.034					1.32	1.36						1.23	1.2
						0.698	0.096	0.54	0.047					1.234	2.26						1.31	0.6
						0.318	0.07	2.51	0.03					1.224	1.39						0.82	0.8
						0.472	0.072	0.366	0.037					1.153	1.92						1.35	0.7
						0.344	0.17	1.06	0.037					1.208	1.52						1.83	0.8
						0.844	0.09	0.88	0.03					1.419	1.42						0.9	1.3
						0.926	0.045	1.81	0.069					1.4	1.488						1.78	0.7
						1.12	0.08	0.642	0.043					1.259	1.72						1.45	0.8
						0.633	0.068	0.435	0.031					3.345	1.32						1.89	1.9
						1.25	0.134	0.414	0.025					1.256	2.72						1.03	0.1
						1.355	0.066	0.435	0.029					1.256	1.3						0.66	0.8
						0.606	0.047	0.308	0.025					1.3	1.29						0.52	1.1
						0.605	0.039	0.309	0.027					1.31	1.84						0.64	0.5
						1.67	0.051	0.938	0.032					1.204	1.478						0.61	0.5
						0.6	0.053	0.665	0.015					1.26	1.25						0.61	0.9
						0.561	0.0726	0.82	0.038					1.2	1.195						0.48	0.6
						0.436	0.12	0.685	0.0295					1.095	1.17						0.42	0.5
						0.43	0.135	0.667	0.034					1.216	1.28						0.43	0.4
						0.23	0.052	0.715	0.048					2.41	2.45						0.52	0.7
						0.51	0.09	1.36	0.037					1.27	2.41						0.55	1
						0.594	0.065	1.18	0.035					1.188	1.186						0.82	0.877
						0.524	0.075	0.465	0.036					1.643	1.16						0.94	2.34
						0.75	0.069	0.499	0.04					1.67	1.91						0.45	1.145
						0.8	0.072	1.94	0.064					1.57	3.23						0.78	2.57
						0.931	0.058	0.934	0.008					1.607	3.43						0.65	1.78
						0.6	0.042	1.6	0.045					1.292	3.33						0.52	2.1
						0.5	0.022	0.938	0.007					2.307	3.4						0.66	1.485
						0.706	0.03	1.65	0.069					1.292	1.23						0.73	0.75
						0.566	0.0259	2.01	0.065					1.69	1.44						0.59	0.71
						0.4515	0.0199	0.328	0.018					2.017	1.277						0.7	0.86
						0.585	0.04	0.36	0.012					1.615	1.17						0.96	2.31
						0.38	0.0317	0.337	0.016					1.262	1.22						0.81	1.56
						0.614	0.039	0.4	0.027					1.292	1.21						0.73	1.89
						0.351	0.0567	0.376	0.012					3.441	1.37						0.94	1.65
						0.798	0.042	0.355	0.007					2.045	2.01						0.56	0.83
						0.717	0.03	0.302	0.023					1.722	1.09						1.89	1.84
						0.569	0.033	0.171	0.007					1.775	1.21						0.5	0.91
						0.426	0.038	0.287	0.006					1.486	1.3						1.19	1.57
						0.649	0.0366	0.246	0.009					1.53	1.17						0.52	1.41
						0.738	0.028	0.264	0.018					1.44	1.134						1.17	1.3
						0.664	0.021	0.186	0.03					1.53	1.109						1.75	1.48
						0.595	0.019	0.195	0.015					1.38	1.153						0.624	0.92
						0.569	0.029	0.182	0.012					1.36	1.22						0.63	1.09
						0.596	0.034	0.323	0.026					1.27	1.189						1.09	0.82
						0.396	0.067	0.21	0.008					1.264	1.171						3.7	1.52
						0.391	0.049	0.198	0.02					2.14	1.695						0.68	0.63
						0.5	0.019	0.332	0.019					1.188	1.51						0.67	0.83
						0.58	0.037	0.312	0.008					1.22	1.099						0.548	1.65
						0.736	0.029	0.176	0.012					1.214	1.147						0.8	0.79
						0.957	0.032	0.22	0.013					1.24	1.329						0.53	0.72
						0.657	0.055	0.315	0.012					1.39	1.26						0.84	0.94
						0.734	0.032	0.275	0.0055					1.207	1.481						0.53	0.66
						0.62	0.025	0.42	0.027					1.156	1.35						1.17	0.84
						0.827	0.067	0.323	0.015					1.17	1.3						2.24	0.94
						0.575	0.0499	0.335	0.02					1.18	1.274						0.76	0.6
						0.61	0.035	0.49	0.034					1.394	1.22						0.47	0.69
						0.669	0.021	0.42	0.037					1.3	1.35						0.47	1.34
						0.775	0.054	0.307	0.009					1.19	1.153						1.94	0.92
						0.821	0.07	0.487	0.041					2.78	1.251						0.5	0.82
						0.372	0.017	0.987	0.06					1.55	1.116						0.39	0.82
						0.393	0.024	0.733	0.033					1.89	1.187						0.65	0.9
						0.415	0.039	0.422	0.067					2.59	1.18						0.58	1.75
						0.338	0.016	0.438	0.056					4.07	1.39						0.53	0.89
						0.682	0.0197	0.473	0.054					1.76	1.228						1.09	0.73
						0.277	0.0074	0.653	0.051					1.41	1.403						1	1.4
						0.424	0.009	0.383	0.038					1.77	1.203						0.45	-0.27
						0.568	0.011	0.54	0.031					1.19	1.16						0.51	1.87
						0.29	0.02	0.9	0.04					1.16	1.35						0.74	0.95
						0.272	0.023	1.05	0.044					1.29	1.2						0.62	0.77
						0.28	0.008	1.13	0.034					1.19	1.185						0.68	0.7
						0.33	0.005	1.05	0.031					1.193	1.224						0.53	1.1
						0.2	0.024	0.66	0.065					2.013	1.305						0.38	1.04
						0.415	0.011	0.732	0.042					1.736	1.14						0.71	0.73
						0.353	0.013	0.497	0.034					1.16	1.255						0.77	0.51
						0.24	0.026	1.15	0.08					1.41	1.252						0.63	0.82
						0.247	0.013	0.5	0.039					1.28	1.2						0.59	1.11
						0.165	0.016	0.573	0.052					1.23	1.17						0.552	0.73
						0.248	0.036	0.636	0.047					1.76	1.25						0.6	0.53
						0.266	0.008	0.67	0.032					2.55	1.21						0.63	2.2
						0.205	0.016	0.63	0.015					1.38	1.45						-0.11	2.41
						0.328	0.011	0.84	0.33					1.27	1.24						0.69	1.3
						0.245	0.027	0.56	0.037					1.19							0.53	1.12
						0.279	0.01							1.89							1.81	2.98
						0.428	0.028							1.66							0.94	1.83
						0.239	0.05							1.433							0.45	3.64
						0.33	0.007							1.39							0.49	2.88
						0.4	0.02							1.48							0.68	2.7
						0.315	0.011							1.48							0.54	0.99
						0.351	0.015							1.2							1.01	0.66
						0.244	0.021							1.63							0.67	0.76
						0.513	0.057							1.177							0.07	0.64
						0.91	0.025							1.145							2.59	0.58
						0.654	0.047							1.157							0.58	0.51
						0.749	0.05							1.413							0.68	1.12
						0.685	0.042							1.39							0.66	0.69
						0.913	0.041							1.07							0.84	0.56
						0.514	0.066							1.526							0.81	0.845
						0.433	0.021							1.236							0.56	1.54
						0.655	0.066							1.234							0.75	1.34
						0.813	0.0427							1.22							0.76	1.47
						0.762	0.0367							1.29							0.58	1.64
						0.842	0.033							1.21							0.67	0.76
						0.814	0.06							1.225							0.52	1.57
						0.88	0.02							1.245							0.55	0.99
						0.8	0.023							1.4							2.18	1.23
						0.66	0.025							1.63							0.65	0.99
						1.314	0.017							1.19							0.58	0.64
						0.544	0.0344							1.19							0.53	1.42
						0.407	0.033														0.94	1.18
	Mean	0.463541	0.0465246	0.459224	0.0371429	0.624885	0.0633877	0.577922	0.0443829		Mean	1.26033	1.27088	1.44673	1.42811						0.41	0.99
	N	61	61	49	49	179	179	152	152	cells	N	61	49	179	152	cells					0.59	1.1
	SEM	0.0258233	0.00436958	0.0210588	0.00221621	0.0204923	0.00417928	0.0305986	0.00296577		SEM	0.0227498	0.0234412	0.0323009	0.0348259						0.6	1.15
																					-0.1	0.62
																					0.46	0.83
																					0.35	0.49
																					0.71	0.57
																					0.57	1.04
																					0.34	0.87
																					0.69	0.55
																					0.46	0.81
																					1.09	0.46
																					0.43	1.01
																					0.7	0.99
																					0.85	0.23
																					0.53	0.67
																					0.66	0.81
																					0.25	0.61
																					0.68	0.73
																						0.69
																						0.72
																						0.74
																						0.88
																						-0.22
																						0.59
																						0.71
																						0.52
																						0.72
																						0.84
																						0.79
																						0.17
																						0.69
																			1.53773	1.3304	0.914764	1.03454	mean
																			66	25	199	212	N	cells
																			0.130492	0.191993	0.0491559	0.0469296	SEM

## Sheet: Fig5
panel B		R1 A		R2		R3				panel B		R1 A		R2		R3				panel B		R1 A		R2		R3
max [Ca2+] cyto		with Ca2+	no Ca2+	with Ca2+	no Ca2+	with Ca2+	no Ca2+			max [Ca2+] mito		with Ca2+	no Ca2+	with Ca2+	no Ca2+	with Ca2+	no Ca2+			coupling time		with Ca2+	no Ca2+	with Ca2+	no Ca2+	with Ca2+	no Ca2+
		2.3	2.2476	6.73	3.5122	2.87	3.7315					1.09	1.1399	1.7	1.1557	1.65	1.1261					1.53	1.596	0.6	1.064	4.81	0.931
		6.8	5.8321	3.9	2.0813	3.39	4.5062					3.73	1.2099	1.056	1.1826	1.47	1.1589					1.69	0.665	1.17	1.064	3.08	0.798
		3.32	6.2473	6.45	3.8672	2.31	4.5663					1.35	1.3784	1.16	1.241	1.23	1.1938					1.83	1.729	0.65	0.532	6.1	3.99
		2.76	5.1252	6.02	1.9898	5.51	2.954					1.97	1.1254	1.16	1.2067	1.19	1.0978					12.18	1.197	0.5	0.532	1.28	1.596
		3.3	2.3436	2.94	2.3241	3.9	3.7182					1.65	1.1156	1.14	1.3186	1.23	1.237					17.24	0.532	0.64	1.197	2.48	1.463
		1.56	3.8142	2.91	3.5553	3.36	3.1477					1.05	1.7265	1.19	1.1957	1.35	2.494					7.38	2.394	0.61	0.665	1.72	1.596
		2.88	2.8738	3.35	3.1763	3.51	4.4694					1.37	1.1617	1.45	1.1998	1.3	1.2549					5.18	1.197	0.86	1.33	1.6	2.261
		1.64	2.231	2.52	2.3494	2.73	4.6254					1.31	1.0823	1.58	1.2089	1.19	1.2409					0.91	0.399	0.51	0.399	1.49	2.527
		1.6	2.7727	3.21	1.9317	2.39	5.173					3.09	1.114	1.75	1.1729	2.66	2.4795					1.73	1.33	0.72	-0.133	1.13	0.399
		1.97	5.2141	2.82	1.62	3.38	4.9268					1.78	2.5115	2.63	1.7853	1.35	1.2137					14.64	3.591	0.87	1.596	0.78	0.399
		2.79	5.3398	1.42	1.5506	3.71	4.1817					3.52	2.8254	1.74	1.2191	1.3	1.1934					1.34	2.793	0.31	0.798	0.57	0.399
		2.03	6.0982	1.66	1.5074	2.86	3.1489					2.33	1.75	1.11	1.2303	1.35	1.687					3.31	4.655	1.07	0.532	0.6	0.399
		1.92	4.9265	1.3	1.3574	4.27	3.088					2.47	1.1646	1.9	1.1951	2.26	1.8119					2.12	0.399	-0.21	0.665	5.325	0.399
		1.67	6.4074	1.51	2.0758	2.22	3.1212					2.08	2.2278	1.84	1.4343	1.88	1.2223					2.51	1.729	0.31	0.266	5.39	0.532
		2.4	3.6075	4.3	1.1592	2.64	3.0299					1.7	1.1415	1.29	1.3152	1.44	1.2542					18.13	0.399	0.71	-0.133	9.73	0.665
		1.9	5.2515	3.55	3.7489	2.53	3.8665					1.47	1.747	1.13	1.4269	3.59	1.7443					0.91	2.394	1.1	0.665	3.73	2.66
		2.47	5.0131	7.45	1.2503	1.56	3.6238					1.29	3.41	1.98	1.1778	1.6	1.3062					1.11	2.527	1.02	0.532	3.97	2.261
		2.74	5.0803	8.7	1.4237	2.31	3.3281					1.78	3.1152	1.9	1.1692	2.92	1.4581					7.16	2.793	1.08	0.399	2.6	4.655
		5.65	2.6522	3.84	5.0073	1.72	3.7972					1.84	1.1031	1.22	1.398	2	1.8916					2.12	0.266	0.71	1.197	0.98	0.532
		5	6.5606	2.46	5.1907	3.26	2.7767					1.73	1.7145	1.32	1.4583	1.32	1.8707					2.11	9.177	0.74	0.931	1.31	0.399
		5.27	3.5071	2.09	1.942	2.56	3.0765					2.61	1.0834	1.5	1.7469	1.28	1.0828					3.5	1.995	0.49	0.399	0.57	0.532
		5.057	2.2945	3.18	3.0659	3.72	2.6786					2.16	1.8317	1.4	1.6116	1.86	1.2298					8.59	5.054	1.48	0.798	2.51	1.33
		2.86	3.3811	3.18	3.986	3.79	1.5964					1.84	3.0985	1.22	1.1685	1.76	2.2662					8.59	1.596	0.52	0.931	5.09	-0.133
		2.78	4.1685	2.79	3.7011	4	1.1234					3.64	3.1092	1.11	1.2429	2.04	1.2215					3.27	2.527	0.71	1.197	4.84	1.064
		1.99	1.7653	2.9	3.3092	2.12	5.379					1.299	1.5644	1.26	1.1704	2	1.2611					2.73	0.931	1.13	1.064	4.68	1.596
		2.65	7.1358	4.86	2.7059	2.2	4.8944					2.22	1.468	1.27	1.138	1.65	2.3405					2.55	2.128	0.59	0.399	4.63	5.32
		2.21	2.3343	6.72	4.7631	1.69	5.7226					1.42	1.2638	1.77	1.1337	1.28	2.5989					1.21	0.798	2.01	0.665	7.7	4.921
		2.06	3.8283	3.93	2.2185	2.425	4.0715					1.26	1.174	1.16	1.766	1.46	1.1544					1.13	2.261	1.1	0.399	7.9	7.847
		1.64	2.981	6.08	6.9715	5.73	6.1133					1.66	1.5512	1.53	1.2092	1.48	2.6653					7.35	0.399	0.87	0.931	1.7	5.852
		6.46	3.4459	6.34	9.3107	3.35	3.8209					1.75	1.3288	3.35	1.2031	1.22	1.0784					5.96	0.399	1.75	1.064	3.53	1.596
		1.75	3.7726	4.41	6.8095	5.5117	3.9296					1.31	3.2125	1.26	1.6126	1.1846	1.1829					3.33	4.256	1.3	0.798	0.532	1.33
		3.47	2.463	3.36	6.1374	5.6757	4.2808					1.86	1.258	1.83	1.5033	1.5251	2.8865					13.44	1.197	1.51	0.931	0.532	3.857
		2.41	5.6614	2.98	5.9679	6.5971	4.7398					1.96	2.6218	1.52	1.532	1.1113	2.5792					13.2	2.394	0.9	0.665	0.532	4.389
		2.73	4.255	5.65	4.9218	5.946	3.535					1.44	2.4045	2.14	1.0825	1.2243	1.1699					8.78	4.123	2.14	1.064	1.463	1.064
		3.37	4.2827	4.67	5.404	5.9289	1.8182					1.55	1.4071	1.92	1.2295	1.1749	1.4608					9.72	2.261	1.05	1.197	1.995	4.522
		2.08	4.6986	1.48	8.6319	5.5379	3.2412					1.42	1.9894	1.48	1.2966	1.1165	1.2527					7.77	4.256	1.68	1.33	4.256	2.261
		7.07	6.4398	4.28	4.9432	6.3027	4.7714					3.39	2.4431	1.42	2.4504	1.1532	1.3672					16.26	3.798	0.59	0.532	0.665	1.064
		2.21	5.1441	5.28	9.8003	5.2674	9.1592					1.72	1.49	1.82	1.3947	1.1435	1.2797					21.07	2.793	2.52	1.064	0.266	0.665
		4.25	5.2981	3.2	5.0841	5.6255	5.7544					3.14	1.7581	1.97	1.1096	1.1151	1.0992					4.94	3.325	1.21	0.532	2.66	0.399
		4.52	3.8625	3.5	5.6898	1.9324	7.8457					1.59	2.4097	2	1.169	1.3898	1.2249					6.26	2.926	0.59	0.931	0.532	0.532
		4.72	6.295	3.04	8.4583	3.4037	6.897					1.56	1.1948	1.99	1.2103	3.5173	1.1553					5.84	1.33	0.29	0.798	5.852	1.596
		1.79	6.3907	6.9782	2.8224	2.7645	7.2982					3.61	1.3907	1.3086	2.0733	1.8229	1.1712					3.37	0.931	0.399	0.931	1.33	0.931
		6.56065	6.2934	8.9089	4.7781	2.6682	7.8441					1.74	1.614	1.3104	1.2925	1.3842	1.244					4.83	0.931	0.798	0.665	0.798	0.532
		4.65	8.0725	1.7278	2.7905	7.8609	9.1016					1.92	1.3809	1.4238	1.8127	1.2492	1.2091					0.95	0.931	0.532	0.665	0.665	1.729
		3.25	8.8337	8.7653	4.8136	5.1577	6.8522					1.71	1.2723	1.3313	1.1661	1.4191	1.1664					6.03	0.665	-0.133	0.532	5.985	1.064
		3.22	5.6243	7.3403	2.7324	18.2261	4.6541					1.79	1.1104	2.0213	1.1785	1.6828	1.1677					3.65	0.798	0.399	1.596	2.128	0.931
		3.13	5.5289	6.9795	7.9445	10.8925	4.5968					2.63	2.4898	2.0503	1.8966	1.1155	1.121					4.547	1.197	0.266	2.128	0.532	1.729
		7.44	4.8127	1.8972	7.2546	7.8544	2.7351					2.13	1.3151	1.4892	1.1509	1.3504	1.0989					8.69	1.064	0.532	0.266	0.532	0.931
		7.94	4.7878	4.7187	6.6454	8.5182	5.455					1.92	1.3912	1.2623	1.666	1.5062	1.3205					6.43	0.798	1.33	3.059	6.916	0.532
		5.64	6.837	5.2405	8.8291	6.6244	8.8053					2.75	1.1923	1.1834	1.1857	2.2258	1.2317					3.76	0.931	0.532	1.995	1.729	1.064
		7.43	6.9033	4.7533	9.2721	5.8465	5.6478					2.43	1.1007	1.2381	1.2299	1.4021	1.3025					5.48	0.665	0.665	1.064	1.064	0.798
		6.59	8.5741	4.1782	8.1235	6.1538	5.698					2.77	1.4777	1.1662	1.7138	1.629	2.8791					5.06	5.32	0.931	0.665	0.399	6.783
		5.23	2.6246	2.9217	5.8102	7.6335	1.74					1.8	1.2279	1.6557	2.1436	1.7064	2.8505					9.82	0.532	1.862	0.399	0.399	0.266
		4.4	7.3861	6.0772	7.8079	7.751	1.3442					1.39	1.2188	1.3416	1.5845	1.2753	1.1009					14.1	0.931	0.266	0.665	0.532	1.729
		3.13	6.4137	3.7909	6.7524	3.6025	4.1945					2.76	1.158	1.4652	1.1045	1.3448	2.3266					1.75	0.931	0.399	0.798	0.931	6.65
		3.9	6.1629	4.9953	8.8687	2.8461	3.7044					2.61	1.2213	1.7185	1.2067	1.6241	1.3706					3.93	0.665	0.931	0.399	4.788	3.99
		3.3	6.1184	6.3216	8.1669	5.0948	6.8604					2.38	1.4212	1.3323	1.125	1.4108	1.1096					1.49	0.532	0.665	0.665	0.399	0.931
		5.5	6.1768	4.2374	5.7075	4.412	7.7051					2.62	1.5294	1.1875	1.6584	2.5367	1.1436					5.59	0.665	1.064	0.532	2.527	0.931
		4.55	8.2654	5.5113	9.0462	4.2445	6.1611					2.33	4.5492	2.6831	1.661	1.1535	1.344					6.14	4.788	1.463	0.532	0.798	0.798
		4.87	8.1212	3.1765	6.071	6.9445	5.861					2.52	4.583	1.4418	1.1548	1.6963	1.2031					8.43	3.192	1.463	0.931	0.399	0.532
		6.53	8.7354	1.3862	5.9123	3.9548	6.1278					3	1.1523	2.1431	1.5556	4.1346	1.8646					5.87	0.532	0.399	0.532	5.719	0.399
		7.48	3.9108	3.6916	9.4577	4.0574	7.4671					2.43	1.1962	2.0344	1.2772	1.4868	1.1369					4.71	6.517	1.995	0.798	0.399	3.192
		7.95	5.6686	5.5963	4.0627	3.5138	7.0959					4	1.0792	1.4595	1.2951	1.4703	1.1537					3.86	0.665	0.665	0.532	0.399	0.665
		2.5	5.9403	5.3079	4.3814	4.6528	6.2196					2.08	1.2535	1.3966	1.3738	1.2603	1.1293					3.09	1.596	0.532	0.532	0.399	0.665
		3.0953	3.3389	2.3359	5.46	4.6336	7.0215					4.437	1.1482	3.8374	1.2163	1.1952	1.1707					1.596	0.665	1.33	1.064	0.399	0.798
		2.2051	8.67	3.9072	7.3302	5.1556	4.7025					3.7042	1.9575	1.2804	1.2056	1.1807	1.1469					1.33	9.975	0.665	1.064	0.665	1.064
		1.8631	6.852	4.4445	5.5535	6.0309	7.3253					1.8201	1.2943	1.2977	1.7799	1.5469	1.3754					6.65	1.596	0.532	1.729	0.931	0.532
		2.2105	7.3987	2.4299	7.1132	4.6728	5.5621					2.1788	1.5846	1.2668	1.6428	1.9816	1.0977					3.325	8.113	0.665	1.596	5.453	1.064
		2.1488	7.5631	4.4895	6.403	4.3556	6.2607					4.0102	1.9034	1.1914	1.6622	1.1682	1.2005					2.793	8.512	1.862	0.665	0.532	0.399
		2.3939	5.2837	2.5068	7.4613	5.0606	6.0917					2.8947	1.252	1.8587	1.1749	1.3318	1.5545					1.197	0.665	0.399	0.399	0.931	1.33
		2.544	5.0731	3.9269	5.3536	1.8147	5.9119					4.3899	1.1257	1.7635	1.572	1.6671	1.1512					3.458	1.862	1.596	1.197	3.458	0.532
		1.8139	7.7573	2.4682	4.7191	2.4763	4.9962					2.0451	2.7288	1.2447	1.5705	1.5386	1.1044					0.266	7.448	0.399	0.798	-1.33	0.665
		2.1944	6.9366	2.9578	6.7686	4.5789	8.425					1.9347	1.1424	1.3089	3.3357	1.2977	1.4456					6.517	12.369	0.532	1.064	1.33	0.532
		2.6993	8.1685	2.9939	5.977	4.9614	8.3765					2.336	1.1113	1.2135	2.6496	1.3249	1.9235					3.325	0.931	0.532	1.33	1.33	0.532
		3.7265	6.9299	2.248	4.3464	3.1404	8.1409					4.5949	1.2819	1.757	2.0814	1.0836	1.4711					1.463	0.798	0.532	1.729	0.931	0.399
		2.5763	5.4086	1.8222	4.6082	4.8931	5.5067					3.856	1.926	1.2481	2.5139	1.3776	1.2323					1.33	7.847	0.532	1.596	0.665	0.665
		3.1932	5.757	6.1545	6.0309	3.1755	7.636					5.1501	2.1773	1.8247	1.754	1.779	1.1042					3.591	8.246	1.463	1.463	4.389	1.596
		2.5972		7.003	5.1288	3.1561	8.2523					4.44		1.5592	1.7958	1.5811	1.2532					2.926		0.798	3.458	0.399	0.665
		2.885		2.6319	8.0828	2.7458	6.3783					2.9799		1.1342	1.795	1.3762	1.1684					1.197		1.463	1.729	0.399	0.266
		2.0347		4.328	10.0535	2.3468	4.8179					2.1065		1.3202	1.4306	1.5632	1.3633					0.266		0.532	0.665	0.399	1.064
		1.9947		1.9554	6.1713	2.6841	5.2364					1.2301		1.1781	1.23	1.7501	1.1597					2.261		1.862	0.665	0.266	0.532
		2.3064		1.8617	5.5146	2.1347	5.2907					4.4574		1.2099	2.3287	1.4794	1.2885					0.798		0.665	0.399	6.384	0.399
		2.4124		3.13	7.4542	1.7916	4.4597					3.7036		1.1421	1.2033	2.0346	1.3601					2.926		0.931	0.532	0.266	0.399
		2.8824		4.293	7.6479	5.1806						3.496		1.2629	1.2684	3.0073						5.852		0.532	0.532	1.463
		2.3454		1.5951	8.1929	3.2857						3.1539		1.1714	1.2258	1.6034						5.187		0.931	1.064	6.384
		2.4552		4.0983	2.7345	2.528						4.4935		1.9012	1.2797	2.8035						2.527		0.399	0.532	6.384
		3.1208		5.0935	7.2153	3.792						3.6243		1.3405	1.1707	1.328						3.458		1.064	0.399	2.793
		2.8263		3.2822	9.0436	3.9748						2.5361		1.1987	1.2626	1.2689						3.458		0.532	1.064	1.064
		2.8666		4.8189	2.9024	4.0726						3.3251		1.1138	2.2217	1.3414						0.931		1.33	0.532	1.463
		2.4674		5.3259	8.1687	3.4805						3.1904		1.5478	1.2208	1.1942						5.985		0.532	1.064	0.931
		2.8034		3.6639	2.5853	2.5232						4.5744		1.1404	1.5644	1.2192						1.862		0.798	1.064	1.463
		3.1391			3.9156	3.1292						4.0093			2.3883	1.1848						18.487			0.532	0.665
		3.6771			7.2324	2.8074						4.4192			1.4339	3.0195						3.458			0.532	0.665
		2.8781			9.1844	2.7458						2.8235			1.1906	1.8608						4.256			0.532	2.261
		2.9132			5.1867	2.5061						2.148			1.643	2.1413						5.32			2.128	5.453
		1.813				4.4507						2.2867				1.8538						4.522				1.33
		2.5659				3.5341						2.5728				2.3306						3.857				1.33
		2.7133				2.2649						3.7623				2.9117						1.729				0.399
		2.5178				5.653						3.2058				2.8628						1.197				0.532
		2.2974				7.5375						3.914				1.7677						1.862				0.665
		2.0847				2.4105						3.5818				2.8926						2.394				0.399
		1.8266				2.1308						2.9115				1.349						2.128				0.665
		1.7344				2.5693						1.8435				1.5424						6.517				0.665
		2.3417				2.3859						1.6002				1.3412						6.118				0.665
		2.1514				4.6367						3.6143				2.977						0.931				6.65
		2.8298				3.9173						4.5964				1.8212						1.064				5.187
		3.1124				2.804						4.1008				1.8576						1.596				0.133
		3.3393				5.051						4.4945				1.2961						1.197				0.798
		1.8077				4.4197						2.4648				1.1912						0.798				0.532
		2.0078				3.7432						3.6974				1.1868						0.931				0.532
		1.972				3.8873						2.641				1.5589						4.522				0.532
		2.089				3.2758						3.0641				1.6795						4.655				0.665
		2.181				2.6636						1.5408				1.5436						7.448				0.532
		2.8193				4.0359						2.8553				2.3974						5.586				5.187
		1.8874				4.4218						2.461				1.5093						3.059				1.596
		5.5952				3.0799						1.8566				1.4657						11.97				1.197
		6.4017				4.1473						1.7659				2.5566						4.256				8.911
		4.9549				5.091						2.3019				1.1378						8.113				0.931
		6.3457				2.9539						2.5055				2.866						8.778				5.054
		5.7223				4.0093						1.932				1.6737						1.995				0.399
		8.7985				3.0632						2.8132				1.3452						8.778				1.064
		13.429				1.8807						3.2424				1.1448						9.177				4.655
		8.0184				3.9727						2.9824				1.2489						7.315				0.665
		4.2238				2.8053						3.2768				1.2757						7.714				0.798
		5.8279				3.0748						1.8669				1.7255						1.729				1.064
		21.6884				2.1186						1.4419				1.2512						2.261				1.729
		11.5369				3.6875						7.2021				2.0493						18.62				1.197
		15.1327				4.0992						5.5305				1.3372						7.448				1.463
		4.4103				3.2168						1.6322				2.251						2.261				0.399
		6.7817				3.1421						2.3212				2.2326						2.261				0.133
		6.96				3.6039						2.7772				2.2799						8.512				0.931
		5.2087										2.8237										7.714
		3.6446										1.2805										3.458
		6.6892										4.1804										4.123
		6.2443										3.0365										3.325
		5.0139										2.7171										7.315
		1.7111										2.9612										21.014
		2.1698										1.2537										1.596
		3.6802										1.311										1.064
		4.8952										2.6844										1.729
		4.4262										2.9765										9.31
		4.7333										2.6689										0.931
		5.5936										2.4665										7.315
		5.5412										1.5451										0.798
		4.4747										4.2758										2.527
		4.8361										1.3219										1.596
		5.205										1.539										6.384
		4.7198										2.6486										4.123
		1.7242										1.9582										6.251
		2.8915										2.5505										5.852
		5.5354										1.4017										2.394
		6.8101										2.4367										7.315
		3.9132										1.4538										2.394
		3.1165										2.8478										8.911
		6.5642										2.8338										4.655
		4.7459										1.7054										0.798
		5.2069										1.8163										1.197
		5.4658										1.9425										9.443
		5.8702										3.0992										8.512
		5.5179										2.047										8.911
		4.1027										1.4828										1.729
		5.9839										2.4936										14.896
		4.2024										1.6737										9.842
		6.0486										3.6443										11.438
		5.6935										2.8123										4.921
		6.6626										2.924										5.054
		5.0281										1.7236										1.995
		4.5482										4.5179										1.596
		6.3179										2.5119										4.522
		1.4772										2.584										10.374
		5.189										2.8459										9.443
		5.1665										2.2191										10.374
		2.593										3.677										4.389
		3.8314										2.375										1.064
		3.3109										2.902										2.261
		3.9108										2.3769										6.783
		5.2117										2.3047										7.581
		4.0338										2.2781										10.773
		5.9125										2.4327										3.458
		6.0323										3.12										7.182
		4.6438										4.1125										5.054
		5.0739										2.66										11.571
		4.8194										2.9801										6.118
		4.3848										1.6455										6.384
		2.2893										3.7447										3.059
		1.9403										3.6206										4.389
		5.1375										4.5822										3.458
		8.7239										3.6608										1.995
		5.9426										2.1817										6.251
		5.5435										2.6848										9.842
		4.4274										2.0417										4.655
		2.9638										2.7795										8.246
		4.5032										2.5996										9.044
		5.1628										2.123										9.31
		5.1701										2.4763										8.911
		5.3908										4.3727										1.995
		4.8434										2.3513										3.857
		4.8588										3.0501										5.187
		4.3677										3.831										2.128
		4.6673										2.7049										5.054
		4.5293										2.7										6.517
		6.7167										2.9226										4.921
		4.444										3.2969										6.517
		4.9968										3.0367										5.719
		6.4974										2.3396										8.246
		4.7313										1.4725										8.246
		8.5846										3.8749										4.921
		3.9981										2.6561										3.591
		2.2178										2.4265										2.926
		6.4899										2.6395										2.66
		6.3028										2.4107										2.261
		1.2315										1.2041										1.729
		22.6102										3.6034										1.729
		16.5826										3.7927										1.729
		3.2904										1.9624										6.916
	Mean	4.36237	5.32433	4.07943	5.32728	4.05032	5.10592				Mean	2.63565	1.7063	1.53982	1.47358	1.67782	1.45434				Mean	5.25236	2.56251	0.876516	0.903	2.13166	1.58639
cells	N	215	77	91	95	131	83			cells	N	215	77	91	95	131	83			cells	N	215	77	91	95	131	83
	SEM	0.192809	0.210214	0.190111	0.249127	0.179213	0.209476				SEM	0.0672755	0.0877286	0.0487765	0.0415862	0.0512464	0.0536991				SEM	0.274521	0.298902	0.0538184	0.0578894	0.194132	0.185359

## Sheet: Fig6
panel B	WT	IP3R1	z (µm)	cell1	cell2	cell3	cell4	cell5	cell6	cell7	cell8	cell9	cell10	cell11	cell12	cell13	cell14	cell15	cell16	cell17	cell18	cell19	cell20	cell21	cell22	cell23	cell24	cell25	cell26	cell27	cell28	cell29	cell30	cell31	cell32	cell33	cell34	cell35	cell36	cell37	cell38	cell39	cell40	cell41	cell42	cell43	cell44	cell45	Mean
			0	0.00277518	0.000721157	0.000419829	0.0583668	0	0.00295488	0.0939351	0.00769488	0	0.000914104	0.000301342	0	0	0	0	0	0	0	0	0	0	0	0	0	0	0	0	0	0.00491135	0	0	0.0216155	0.0148694	0.0148666	0	0.0382356	0	0	0	0	0	0	0	0	0.0152503	0.00617405
			0.2	0.0138761	0.00229551	0.00197919	0.0578313	0	0.00235388	0.0882534	0.0155809	0	0.0105118	0.00169141	0	0	0	0	0	0	0.00363606	0	0.00473704	0	0	0	0.00108308	0	0	0	0.00604862	0.0292183	0	0	0.0728099	0.0892191	0.0415391	0	0.0999998	0.00374996	0	0	0	0	0.0565898	0.00371392	0.0137688	0.0256778	0.0143592
			0.4	0.0198889	0.00456055	0.00386841	0.0463186	0	0.00235388	0.071128	0.0220332	0	0.0173674	0.00404382	0.0185665	0	0	0	0	0.0152007	0.0204942	0	0.0168245	0	0	0.00363343	0.00450702	0	0.00209668	0.00167735	0.0151216	0.0521102	0	0.0199431	0.10694	0.130111	0.0712724	0	0.144118	0.04125	0	0.0219772	0.115647	0.0142141	0.125838	0.0297121	0.0326608	0.044708	0.0275597
			0.6	0.0180389	0.00786162	0.00461811	0.0246318	0	0.00373115	0.0557178	0.0249964	0	0.0137112	0.00699892	0.0367012	0	0	0	0.0159446	0.0108576	0.0435501	0	0.0418164	0	0	0.0302786	0.0124613	0.00424719	0.00787567	0.00440304	0.0305921	0.0572713	0	0.0598292	0.114903	0.234201	0.0660253	0	0.120589	0.11875	0.0192301	0	0.251701	0.0919731	0.122859	0.0649953	0.0387448	0.052659	0.0402837
			0.8	0.0120259	0.0105431	0.00740696	0.0208836	0	0.00761256	0.0500094	0.0187354	0	0.00182821	0.00921525	0.0371329	0.0243219	0	0	0.0367028	0.00977209	0.0573506	0	0.0666449	0	0	0.0506661	0.0215685	0.0216303	0.0200102	0.0128697	0.0407119	0.039707	0.043988	0.0441596	0.0716723	0.234201	0.0682116	0.00312299	0.0470591	0.14625	0	0	0.272108	0.121237	0.110201	0.082637	0.0326608	0.0594369	0.0425399
			1	0.00138768	0.0133262	0.0178727	0.0195449	0	0.0148495	0.047785	0.0131912	0	0	0.0113246	0.0280657	0.0280638	0	0	0.0529482	0.0271445	0.0728865	0	0.0710552	0.0274585	0	0.07065	0.0291967	0.0403483	0.0344249	0.0216258	0.046586	0.0156497	0.0821113	0.0256412	0.0773608	0.0855018	0.0647135	0.00437221	0.0441173	0.1225	0	0.0439574	0.217686	0.0668897	0.0982875	0.0807799	0.0371437	0.0583942	0.0403298
			1.2	0.0143386	0.015581	0.0284283	0.0171352	0	0.0200331	0.0444081	0.0142905	0	0.0173674	0.0106539	0.0349741	0.028999	0	0	0.0580626	0.0401738	0.0730518	0.0205725	0.0712185	0.045977	0.0122329	0.0623738	0.0361028	0.0519067	0.0416978	0.0296631	0.0514714	0.0160659	0.108504	0.0128203	0.0329921	0	0.0489724	0.00343533	0.0499999	0.075	0.0480766	0.0549445	0.0136061	0.0250835	0.0886076	0.0956359	0.0579571	0.0580031	0.0362315
			1.4	0.0231268	0.0162514	0.0363151	0.0147256	0.00204892	0.0229128	0.0415673	0.0150074	0	0.0402195	0.00851535	0.0440414	0.0636108	0.00137715	0	0.0502407	0.0705756	0.0722254	0.0411449	0.0753022	0.101533	0.0251603	0.0470327	0.045769	0.0535449	0.0467298	0.0363526	0.0524602	0.0303005	0.108504	0.0128203	0.0477815	0.0260229	0.0358549	0.0062461	0.0676468	0.0812501	0.100961	0.0109901	0	0.0225752	0.0774385	0.115135	0.0694845	0.0477059	0.0424113
			1.6	0.0342275	0.0176226	0.0393139	0.00749661	0.0206172	0.0240647	0.0398253	0.0135736	0	0.0607861	0.0089139	0.0319516	0.1029	0.016529	0.0437063	0.0309867	0.0705756	0.069581	0.0813953	0.0738321	0.132184	0.0349893	0.0286637	0.0566464	0.06031	0.0522074	0.0463667	0.0493777	0.0561891	0.0674487	0.0113962	0.0352674	0.0334575	0.0306079	0.0103061	0.0588234	0.0775002	0.0769231	0	0	0.035117	0.0543558	0.132776	0.0730066	0.0368874	0.0453046
			1.8	0.0411655	0.019654	0.038924	0.0032128	0.0455884	0.0267692	0.0409509	0.0117096	0	0.060329	0.00985681	0.0302245	0.138447	0.0509642	0.0349651	0.022864	0.0760042	0.0586728	0.112701	0.0669716	0.117497	0.0375534	0.016956	0.0582885	0.065073	0.0570036	0.0527566	0.0423404	0.069508	0.0469203	0.0327634	0.0432311	0	0.0266725	0.0302935	0.0529417	0.06125	0.0336547	0.0934068	0	0.0602008	0.0193598	0.126277	0.0675633	0.0291971	0.0473485
			2	0.0245143	0.022366	0.0358953	0.0157965	0.0626201	0.0289978	0.0405489	0.0110405	0	0.0521025	0.0150671	0.0591537	0.105706	0.0661156	0.0524476	0.0312876	0.0738328	0.0582596	0.134168	0.0715452	0.101533	0.0479167	0.0189746	0.0563436	0.06571	0.0555359	0.0546836	0.0342561	0.0776659	0.0322576	0.0726496	0.0386802	0	0.032794	0.0509057	0.00294082	0.0349999	0.0721149	0.25824	0	0.0510034	0.0469099	0.103993	0.049952	0.0346716	0.0523599
			2.2	0.0152636	0.02521	0.0346058	0.0184739	0.0649251	0.0299995	0.0380832	0.0102758	0	0.0251371	0.0211037	0.0781519	0.126286	0.0867771	0.0751749	0.0303851	0.0488601	0.0582596	0.120751	0.0720353	0.0817369	0.0560363	0.016956	0.0562504	0.0643145	0.0541731	0.0513189	0.0295452	0.0817448	0.0498537	0.0868945	0.0125142	0	0.0432882	0.061524	0	0.01375	0.201923	0.285713	0	0.0342809	0.0551005	0.058496	0.0409862	0.048879	0.0547786
			2.4	0.025902	0.0270078	0.0322068	0.0160642	0.0545524	0.0279712	0.0371184	0.00845959	0.00988006	0.00457034	0.0251961	0.0591537	0.120674	0.0950411	0.113636	0.0336944	0.0228014	0.0509875	0.0688731	0.0679516	0.0536398	0.056891	0.0147356	0.0556565	0.0617662	0.0560732	0.0497214	0.0220426	0.0624324	0.043988	0.0868945	0.00682613	0	0.0498469	0.0593379	0.0294122	0.0125001	0.245191	0.159341	0	0.0326087	0.0424422	0.0176418	0.0502722	0.0508342	0.0493742
			2.6	0.0573543	0.0294151	0.0323267	0.00374836	0.0512229	0.0252667	0.0393429	0.00755149	0.0211715	0	0.0260224	0.0392919	0.0776425	0.0785126	0.0891609	0.0454271	0.0184583	0.0434675	0.0187834	0.063378	0	0.0409722	0.0117077	0.0517434	0.057155	0.0555359	0.0474051	0.0270443	0.0383751	0.0351911	0.0584046	0	0	0.0454745	0.0777639	0.0823529	0.00124984	0.139424	0.0714296	0	0.0275921	0.0171258	0.00371392	0.0675633	0.0496611	0.0394318
			2.8	0.0592044	0.0324723	0.0378145	0.00401608	0.0516071	0.0239645	0.0421301	0.00654782	0.045166	0	0.0262168	0.0397236	0.0149673	0.0440774	0.0437063	0.0336944	0.0238869	0.0405752	0.0143113	0.054884	0	0.0333333	0.024021	0.0488668	0.0533022	0.0518012	0.0473252	0.0343725	0.0268043	0	0.00142467	0.0125142	0	0.0284216	0.0918177	0.0823529	0	0.0625012	0	0	0.0234113	0.0238272	0	0.0752481	0.0531804	0.0314109
			3	0.0513414	0.0352452	0.0421327	0.0107095	0.0589064	0.021836	0.0419961	0.00654782	0.0486944	0	0.0260224	0.0354058	0	0.0399449	0.00699301	0.0348978	0.0195438	0.0388398	0.0509839	0.0408363	0	0.0440705	0.0280581	0.04613	0.049146	0.0440697	0.0479143	0.038211	0.0201448	0.0205284	0.00997154	0.015927	0	0.013555	0.0886946	0.0588234	0	0	0	0	0.0217391	0.0193598	0	0.067243	0.0456205	0.0286685
			3.2	0.0439407	0.0370431	0.0418928	0.0216868	0.0582661	0.0209846	0.0396913	0.0067868	0.0324629	0.00411329	0.0259932	0.0280657	0.0121608	0.0606059	0.0419581	0.0481347	0.0314876	0.0347905	0.0742396	0.0331591	0	0.0474893	0.0276544	0.044453	0.0474471	0.0429951	0.0495118	0.0368733	0.012653	0.0322576	0.0128203	0.0227532	0	0	0.0643348	0.00882345	0.00124984	0	0	0	0.0384615	0.00595694	0	0.0550752	0.0345412	0.028507
			3.4	0.0411655	0.0378963	0.0403335	0.0323963	0.0420028	0.0187309	0.0319996	0.00630884	0.00917438	0.0100548	0.0268098	0.0246114	0.022451	0.0399449	0.0734266	0.0628761	0.0673179	0.0304107	0.0760287	0.0207449	0	0.0467949	0.0199839	0.0414716	0.0465977	0.0410295	0.0494818	0.0270443	0.00923999	0.026393	0	0.0500568	0	0.00131184	0.0440349	0	0.0162501	0	0	0	0.0543478	0	0	0.0342619	0.0286757	0.0278147
			3.6	0.0587419	0.0377947	0.0377545	0.0366801	0.0370086	0.0193069	0.0225659	0.00740812	0	0.0100548	0.0281804	0.0263385	0.0327409	0.0468322	0.0821679	0.0643803	0.0781759	0.0262788	0.0563505	0.00735052	0.00957854	0.051015	0.0203876	0.0397014	0.0419865	0.0415274	0.0491224	0.0209957	0.00749188	0	0	0.0455063	0	0	0.0162399	0	0.0212499	0	0	0	0.035117	0	0	0.026577	0.0298488	0.0260546
			3.8	0.0582794	0.0381096	0.0367349	0.0414993	0.0316302	0.0183302	0.0164286	0.0092721	0	0.00457034	0.0298912	0.0453368	0.0420955	0.0537191	0.0681819	0.0589651	0.0651466	0.0210726	0.0286227	0.00392031	0.0293742	0.0540064	0.0250303	0.0402721	0.0344932	0.0414357	0.0470157	0.0219263	0.0145676	0	0	0.0329921	0	0.000437223	0.0093691	0	0.0187498	0	0	0	0.0342809	0	0	0.0281781	0.0275026	0.0251431
			4	0.0444034	0.0371345	0.0355954	0.0431058	0.0186964	0.0164021	0.0113901	0.00888973	0	0	0.0304647	0.0630398	0.022451	0.0482094	0.0157343	0.0376052	0.0532032	0.0198331	0.00357783	0.00114342	0.0408685	0.0423077	0.0379491	0.0398295	0.0258775	0.0398239	0.0449789	0.0239618	0.0253059	0	0	0.0170646	0	0.00131184	0.0196752	0	0.01	0	0	0.040816	0.0635452	0	0	0.0179315	0.0217675	0.0227532
			4.2	0.0333025	0.0377642	0.0364351	0.0353414	0.0129338	0.0147243	0.00785249	0.00568752	0.00917438	0.000457052	0.03237	0.0522452	0	0.0413226	0	0.0412154	0.0445169	0.0167755	0	0.00555371	0.0440613	0.032265	0.035325	0.0347518	0.0203258	0.0372948	0.0417341	0.0237874	0.0278865	0	0	0	0	0.00306073	0.040912	0	0	0	0	0.047619	0.0685619	0	0	0.00544352	0.0186392	0.0202076
			4.4	0.00647553	0.0403543	0.036705	0.0361445	0.0122935	0.0152752	0.00645887	0.00540076	0.0197601	0.0329068	0.0348099	0.0462003	0	0.0179062	0.00174825	0.040012	0.0412593	0.0176845	0	0.00931067	0.032567	0.0326389	0.0246266	0.0292199	0.0202651	0.0326558	0.0364025	0.0308829	0.0255556	0	0	0	0	0.00218629	0.0596503	0	0.0175	0	0	0.040816	0.0434784	0	0	0	0.016293	0.0192321
			4.6	0.0134136	0.0414411	0.036585	0.0401606	0.0103726	0.0164521	0.00324283	0.00802945	0.0225828	0.0553017	0.0354029	0.03886	0	0.0137742	0.0297203	0.0424187	0.0412593	0.0157012	0	0.0107808	0.0229885	0.0296474	0.0213969	0.0264948	0.0189607	0.0271914	0.0319795	0.0386763	0.0175643	0	0.0299146	0.00227523	0	0.00174906	0.0662086	0	0.02375	0	0	0	0.0158863	0	0	0.00128083	0.0172054	0.0193038
			4.8	0.0226643	0.0407606	0.0339461	0.0527443	0.00294532	0.0170031	0.00241203	0.00994122	0.0119971	0.0662705	0.0353251	0.0198618	0	0.0289255	0.0384616	0.0430205	0.0217155	0.0127262	0	0.0150278	0	0.0286859	0.0117077	0.024841	0.0164123	0.0212813	0.0267278	0.0443759	0.0109049	0	0.0584046	0.0250284	0	0.00437258	0.0540287	0	0.0337501	0	0	0	0.0108697	0	0.000928572	0.00320207	0.0152503	0.019256
			5	0.0277521	0.0393284	0.0286683	0.0522089	0	0.018781	0.00284083	0.0108493	0.00917438	0.0735832	0.0315243	0.0120898	0	0.0399449	0.0332168	0.0306859	0.00108588	0.0133873	0	0.00947402	0	0.0298077	0.00504643	0.0225002	0.0153202	0.0172452	0.0238423	0.0473421	0.00557729	0	0.0598292	0.0341297	0	0.0148666	0.0393504	0	0.0349999	0	0	0	0	0	0.00928499	0.00544352	0.012122	0.018029
			5.2	0.0296021	0.0373071	0.0280385	0.0527443	0	0.0196324	0.00273363	0.0120919	0.0197601	0.0708411	0.0293177	0.0103627	0	0.0440774	0.0227273	0.0144404	0	0.00933808	0	0.004247	0	0.0319979	0	0.0179932	0.0132573	0.0138774	0.020238	0.0350122	0.00124865	0	0.0584046	0.0318545	0	0.0218627	0.0234229	0	0.0212499	0	0	0	0.000836107	0	0.00278535	0.0048031	0.00377997	0.0157752
			5.4	0.0305273	0.0344124	0.0269889	0.0516734	0	0.0216858	0.00257283	0.0127611	0.0402259	0.0562158	0.0292205	0.0133852	0	0.0289255	0.00699301	0.0108303	0	0.00677629	0	0.00163346	0	0.0301816	0	0.0132416	0.0104663	0.0104048	0.0162743	0.0219263	0.00324648	0	0.0370368	0.0227532	0	0.0257981	0.0140538	0	0.0112499	0	0	0	0	0	0.00835641	0.00512331	0.00286757	0.0135068
			5.6	0.0309898	0.0302886	0.0231205	0.0318607	0.0026892	0.0247909	0.00281403	0.0121397	0.0430486	0.0374772	0.028647	0.0142488	0	0.00964166	0.0297203	0.00812271	0	0.00421453	0	0.00196016	0	0.0186432	0	0.00916544	0.00946516	0.00790188	0.0136984	0.0120391	0.00624324	0	0	0	0	0.0244862	0.0146783	0	0	0	0	0	0	0	0.0194985	0.000640414	0.00364963	0.0105752
			5.8	0.0319148	0.0283892	0.0202417	0.015261	0.0096043	0.0273952	0.00345724	0.00955885	0.0430486	0.0182815	0.0270139	0.0133852	0	0.00688683	0.0419581	0.00992775	0.00868621	0.00520619	0	0.00277689	0.0178799	0.0159188	0	0.00616076	0.00776628	0.00697147	0.0123305	0.0127952	0.00749188	0	0	0	0	0.032794	0.0159275	0	0	0	0	0	0.00418053	0	0.01857	0.00352227	0.00430136	0.0108801
			6	0.0240518	0.0253319	0.0189222	0.0155288	0.0060187	0.0326038	0.00377884	0.00640443	0.0275229	0.00274231	0.0271111	0.00734031	0.00374183	0.016529	0.0367133	0.00601686	0.00977209	0.00330552	0	0.00310358	0.0421456	0.01875	0	0.00496122	0.00694718	0.00591003	0.0103037	0.0110504	0.0111546	0	0	0	0	0.0406647	0.0131168	0	0	0	0	0	0.00250832	0.00670141	0.014856	0.00352227	0.00716893	0.0105845
			6.2	0.0272895	0.0219292	0.0182325	0.00990634	0.0026892	0.040016	0.00308203	0.00525737	0.00635139	0.0105118	0.0274124	0.00647676	0.00467711	0.0137742	0.013986	0.00240679	0.00760033	0.000661117	0	0.00179681	0.0421456	0.0241987	0	0.00498451	0.00455056	0.0052024	0.00728848	0.00442015	0.0122367	0.0058646	0	0.00113761	0	0.0454745	0.00687065	0	0	0	0	0	0	0.0119136	0.00649964	0.00768496	0.007951	0.00938846
			6.4	0.0222016	0.0192478	0.0175128	0.00696116	0	0.044824	0.00345724	0.0033456	0	0.0228519	0.0280734	0.00302253	0	0	0	0	0.00108588	0	0	0.000326693	0.0389527	0.0247863	0	0.00402953	0.00154719	0.00526792	0.00553126	0.00279167	0.00882377	0.0615841	0	0.00227523	0	0.0323568	0.00530922	0	0	0	0	0	0	0.00670141	0.00371392	0.009286	0.008342	0.00876021
			6.6	0.00462536	0.0167085	0.0143341	0	0.00166475	0.0458506	0.00332324	0.00325001	0	0.0292504	0.0298912	0.00129542	0	0	0	0	0	0	0	0	0.0178799	0.0209402	0	0.00195654	0.00109213	0.00440303	0.0037341	0.00412935	0.00432864	0.0879771	0	0.00113761	0	0.0257981	0.00281078	0	0	0	0	0	0	0	0	0.00896579	0.00755994	0.00762015
			6.8	0.000462499	0.0143927	0.012115	0.00267735	0.00665898	0.0431462	0.00278723	0.00358456	0	0.0370201	0.0291913	0.00129542	0.00841895	0.00413199	0	0	0	0	0.00626112	0	0	0.0153846	0	0.0014674	0.00145618	0.00370851	0.00234629	0.00558334	0.00108216	0.0879771	0	0	0	0.0109313	0.000312335	0	0	0	0	0	0	0.00148924	0	0.00320207	0.00638687	0.00696602
			7	0.00185018	0.0124526	0.0114553	0.00615799	0.017928	0.0401913	0.00235843	0.00707355	0	0.0365631	0.0263432	0	0.0130964	0	0	0	0	0	0.0178892	0	0	0.00924145	0	0.00135094	0.0027	0.00343332	0.00187703	0.00395487	0.00665945	0.0557183	0	0	0.011152	0.000874447	0	0.00294082	0	0	0	0	0	0.00595694	0	0	0.00651721	0.00679414
			7.2	0.00462536	0.0105939	0.0109455	0.00803216	0.0355999	0.0370862	0.00136682	0.0140037	0.0155258	0.0342778	0.0242338	0	0.00654803	0.00550967	0	0	0	0	0.0232557	0	0	0.00438034	0	0.000896746	0.00175955	0.00330228	0.000878612	0	0.0109049	0.0029323	0	0	0.0408922	0	0	0.00882345	0	0	0	0	0	0.00297847	0	0	0.00612615	0.00701065
			7.4	0.00370036	0.0101368	0.0102258	0.00937079	0.0466129	0.0347073	0.000241201	0.0203604	0.0282286	0.0292504	0.022173	0	0	0	0.00174825	0.000902576	0	0	0.0232557	0	0	0.00122863	0	0.000745347	0.00130449	0.00263396	0	0	0.0122367	0	0	0	0.0557616	0	0.000312335	0	0	0	0	0	0	0	0	0.000320207	0.00273724	0.00707099
			7.6	0	0.0101876	0.0082766	0.0157965	0.0512229	0.032128	0.000294798	0.0257611	0.0409316	0.0223948	0.0190137	0	0	0	0.00174825	0	0	0	0.0178892	0	0	0.000267094	0	0.00197983	0.00100112	0.00142837	4.99211e-05	0	0.0186465	0	0	0	0.0446096	0	0.00156156	0	0	0	0	0	0	0	0	0.00128083	0	0.00703266
			7.8	0.000924999	0.0100657	0.00668726	0.0120481	0.0545524	0.0290479	0.000723612	0.0298714	0.0437543	0.00502739	0.0189165	0	0	0	0	0.000902576	0	0	0.00536658	0	0	0	0	0.00267859	0.00030337	0.000864882	0	0.000872397	0.0205611	0	0	0	0	0	0	0	0	0	0	0	0	0	0	0	0	0.00540376
			8	0.00370036	0.0100149	0.00587759	0.0115127	0.053656	0.0247408	0.00109882	0.0356067	0.0458716	0	0.0208315	0	0	0	0	0	0	0	0.000894546	0	0	0	0	0.00228263	0	0.000733839	0	0.00174479	0.0190627	0	0	0	0	0.000437223	0	0	0	0	0	0	0	0	0	0	0	0.00529037
			8.2	0.00185018	0.0102384	0.00455813	0.00937079	0.0449481	0.0199579	0.00179562	0.0449266	0.047283	0	0.0207343	0	0	0	0	0	0	0	0.00268329	0	0	0	0.00201857	0.00123448	0	0	0.000209669	0.00250087	0.0137351	0	0.014245	0	0	0.00699609	0	0	0	0	0	0	0	0	0	0	0	0.00553969
			8.4	0	0.0105431	0.00215912	0.00642571	0.0266359	0.0125457	0.00192963	0.0512355	0.0458716	0	0.0188679	0	0	0	0	0	0	0	0	0.00130677	0	0	0	0.000570657	0.000151685	0	0.000279558	0.00296615	0.00682594	0	0.0313393	0	0	0.00743331	0	0	0	0	0	0	0	0	0	0	0	0.00504639
			8.6	0	0.00874529	0.000869645	0.00374836	0.00128057	0.00543396	0.00150082	0.0543421	0.0557517	0	0.0170307	0	0	0	0	0	0	0	0	0.00228685	0	0	0	9.31684e-05	9.10111e-05	0	7.98738e-05	0.00296615	0.000665945	0	0.0370368	0	0	0.00568425	0	0	0	0	0	0	0	0	0	0	0	0.00439127
			8.8	0	0.00591145	0	0	0	0.00177793	0.000643205	0.0560627	0.0465773	0	0.0126369	0	0	0	0	0	0	0	0	0.00294023	0	0	0	0	0	0	0	0.00203559	0	0	0.0370368	0	0	0	0	0	0	0	0	0	0	0	0	0	0	0.00368049
			9	0	0.0031995	0.000209915	0	0	0.00057595	0.000482401	0.0566362	0.0303459	0.00319918	0.00600741	0	0	0	0	0	0	0	0	0.0021235	0	0	0	0	0	0	0	0.000756078	0	0	0.0384615	0	0	0	0	0	0	0	0	0	0	0	0	0	0	0.0031555
			9.2	0	0.00124933	0.000239901	0	0	0.000200327	0.000589607	0.0568274	0.0268172	0.00868381	0.00313007	0	0	0	0	0	0	0	0	0	0	0	0	0	0	0	0	0	0	0	0.0313393	0	0	0	0	0	0	0	0	0	0	0	0	0	0	0.00286838
			9.4	0	0.000528169	0.000209915	0	0	0	0.000562808	0.0551068	0.0127028	0.00868381	0.00203163	0	0	0	0	0	0	0	0	0	0	0	0	0	0	0	0	0	0	0	0.0185184	0	0	0.000874447	0	0	0	0	0	0	0	0	0	0	0	0.00220486
			9.6	0	0.000172672	0	0	0	0	0.000241201	0.0510443	0.00494003	0.00457034	0.00191498	0	0	0	0	0	0	0	0	0	0	0.000267094	0.0102947	0	0	0	0	0	0	0	0	0	0	0.00306073	0	0	0	0	0	0	0	0	0	0	0	0.00170014
			9.8	0	9.14128e-05	0	0	0	0	0	0.0423935	0	0	0.00255655	0	0	0	0	0	0	0	0	0	0	0	0.022608	5.82303e-05	0	0	0	0	0	0	0	0	0	0.00306073	0	0	0	0	0	0	0	0	0	0	0	0.00157263
			10	0	6.09432e-05	0	0	0	0	0.000187603	0.0277685	0.00352867	0	0.00263432	0	0	0	0	0	0	0	0	0	0	0	0.0286637	0	0	0	0	0.00133768	0	0	0	0	0	0	0	0	0	0	0	0	0	0	0	0	0	0.00142625
			10.2	0	3.04696e-05	0	0	0	0	0.000267999	0.0167758	0.00494003	0	0.00193442	0	0	0	0	0	0	0	0	0	0	0	0.0306823	0	0	0	0	0.00366407	0	0	0	0	0	0	0	0	0	0	0	0	0	0	0	0	0	0.00129545
			10.4	0	0	0	0	0	0	2.67989e-05	0	0.00141136	0	0.00121509	0	0	0	0	0	0	0	0	0	0	0	0.0306823	0	0	0	0	0.00587414	0	0	0	0	0	0	0	0	0	0	0	0	0	0	0	0	0	0.000871326
			10.6	0	0	0	0	0	0	0	0	0.00423435	0	0	0	0	0	0	0	0	0	0	0	0	0	0.0337101	0	0	0	0	0.00645574	0	0	0	0	0	0	0	0	0	0	0	0	0	0	0	0	0	0.000986672
			10.8	0.00138768	1.01579e-05	0	0	0	0	0	0	0.00705707	0	0	0	0	0	0	0	0	0	0	0	0	0	0.035325	0	0	0	0	0.00674654	0	0	0	0	0	0	0	0	0	0	0	0	0	0	0	0	0	0.00112281
			11	0.00416286	0	0	0	0	0	0	0	0.0112914	0	0	0	0	0	0	0	0	0	0	0	0	0	0.0250303	0	0	0.000131043	0	0.00645574	0	0	0	0	0	0	0	0	0	0	0	0	0	0	0	0	0	0.00104603
			11.2	0.00462536	0	0	0	0	0	0	0	0.0232885	0	0	0	0	0	0	0	0	0	0	0	0	0	0.0286637	0	0	0.000497962	0	0.00424567	0	0	0	0	0	0	0	0	0	0	0	0	0	0	0	0	0	0.00136269
			11.4	0.00555035	0	0	0	0	0	0	0	0.0296402	0	0	0	0	0	0	0	0	0	0	0	0	0	0.0290674	0	0	0.000602796	0	0.00162848	0	0	0	0	0	0	0	0	0	0	0	0	0	0	0	0	0	0.00147754
			11.6	0.00138768	0	0	0	0	0	0	0	0.0268172	0	0	0	0	0	0	0	0	0	0	0	0	0	0.029673	0	0	0.000602796	0	0	0	0	0	0	0	0	0	0	0	0	0	0	0	0	0	0	0	0.00129957
			11.8	0	0	0	0	0	0	0	0	0.0183485	0	0	0	0	0	0	0	0	0	0	0	0	0	0.0260396	0	0	0.000406232	0	0	0	0	0	0	0	0	0	0	0	0	0	0	0	0	0	0	0	0.000995429
			12	0	0	0	0	0	0	0	0	0.00564571	0	0	0	0	0	0	0	0	0	0	0	0	0	0.0137263	0	0	0	0	0	0	0	0	0	0	0	0	0	0	0	0	0	0	0	0	0	0	0.000430489
panel B	WT	mito	z (µm)	cell1	cell2	cell3	cell4	cell5	cell6	cell7	cell8	cell9	cell10	cell11	cell12	cell13	cell14	cell15	cell16	cell17	cell18	cell19	cell20	cell21	cell22	cell23	cell24	cell25	cell26	cell27	cell28	cell29	cell30	cell31	cell32	cell33	cell34	cell35	cell36	cell37	cell38	cell39	cell40	cell41	cell42	cell43	cell44	cell45	Mean
			0	0.00141961	0.000705814	8.01532e-05	0.0234192	1.74252e-05	0.00145602	0.0188553	0.0025172	2.76927e-05	8.76357e-05	0.000212277	5.87723e-05	0	0	0	5.0195e-05	0	0	0	0.000576324	0.000244932	0	0	4.26734e-05	0	0	0	4.73456e-05	0.00249936	0	0	0	0	5.63266e-05	0	0	0	0	2.82971e-05	0	0	0.00134947	0	0.000201539	0.000884387	0.00121862
			0.2	0.00177981	0.00252015	0.000543265	0.0263264	0.00026312	0.00208004	0.0182893	0.00443027	0.000145381	0.000387059	0.000773733	0.000652373	0	0	8.18119e-05	0.002654	0.000631234	0.00119867	0.000125981	0.00330004	0.00015258	0	0	0.00253449	0	0	0	0.000415458	0.00551435	0.00132364	3.93953e-05	0	0.000311039	0.0010934	0	0	0.000576726	4.85967e-05	0.00103283	0.000362725	0	0.00310048	0	0.00178283	0.00351252	0.00195519
			0.4	0.00250021	0.0053434	0.00167432	0.0267571	0.00134522	0.00271075	0.0164988	0.00687424	0.000519214	0.000639012	0.00144133	0.00327362	0	0.000443975	0.0014317	0.0074036	0.00369721	0.00918039	0.000899872	0.0116844	0.000871314	0	0	0.00742364	0.000666152	0.000185121	0.000780636	0.000858139	0.0096075	0.00329574	0.000791201	0.000218278	0.0018863	0.00273019	0	0.00138017	0.0026447	0.00110847	0.00555324	0.00345865	0.00169398	0.00556243	0.000237412	0.00396875	0.00735877	0.0037022
			0.6	0.00186456	0.00757776	0.00377614	0.0268379	0.0038318	0.00387155	0.0153242	0.0113365	0.000664595	0.00111371	0.00304879	0.00764041	0.000560829	0.00136364	0.00467145	0.0127743	0.00900471	0.0184736	0.00244765	0.018166	0.00191127	0	0.00108164	0.0117672	0.00514109	0.0011081	0.00299719	0.0014902	0.0136389	0.00538148	0.00236047	0.00157931	0.00876929	0.00502964	0	0.00857678	0.00459732	0.00580385	0.0128302	0.00651371	0.0148758	0.0127047	0.00484073	0.00598413	0.0112634	0.00676881
			0.8	0.00110179	0.0101455	0.00866553	0.0279954	0.00625564	0.00695805	0.0148934	0.0147416	0.000796127	0.00213248	0.00511156	0.0126125	0.00374735	0.00384515	0.00750213	0.0170471	0.0134877	0.028063	0.00660506	0.0240714	0.00303956	0	0.00297793	0.0154462	0.0105505	0.00401301	0.00875793	0.00271646	0.014717	0.00828949	0.00487196	0.00537991	0.0180001	0.00821044	0	0.0167789	0.0098208	0.0130633	0.0192677	0.0107744	0.0277122	0.0216244	0.0122159	0.00682128	0.0150429	0.0105749
			1	0.000466139	0.013207	0.0163603	0.0293682	0.00967621	0.0118629	0.0147155	0.0174053	0.00129457	0.00448039	0.0076758	0.0166267	0.00919419	0.00813427	0.0101201	0.0206799	0.0187695	0.0372574	0.0116983	0.0279004	0.0053885	0.000908646	0.00516655	0.0176271	0.0161187	0.00644942	0.0169119	0.00417707	0.0148917	0.011485	0.00905778	0.0101949	0.0359099	0.0114608	0.001631	0.0225954	0.0159094	0.0194248	0.0240876	0.0152446	0.0359354	0.0295039	0.021586	0.0104335	0.0169285	0.0147982
			1.2	0.00110179	0.0164502	0.0230843	0.0319255	0.0138199	0.0164189	0.0161215	0.0193961	0.00234685	0.00834368	0.0103631	0.0196652	0.016434	0.0130576	0.0144888	0.025693	0.0253781	0.0459302	0.0180514	0.0297162	0.00955635	0.00626853	0.00736199	0.0182002	0.0218658	0.00851558	0.0252595	0.00623542	0.0162874	0.0161979	0.013132	0.0157075	0.0506291	0.0147211	0.00300286	0.026335	0.0206056	0.0241411	0.0277638	0.020711	0.0429252	0.0343225	0.0291215	0.0162316	0.0186222	0.0191446
			1.4	2	0.0193125	0.0282053	0.0351826	0.0175036	0.0205454	0.0179334	0.0209019	0.00287299	0.0130578	0.0131258	0.0229447	0.0233339	0.0186073	0.0199293	0.0276004	0.0311494	0.0508236	0.0238106	0.0306241	0.0166915	0.0149615	0.00949994	0.0188891	0.0268064	0.0106212	0.0295217	0.00895779	0.0182966	0.0226357	0.0167958	0.0219091	0.0655489	0.016116	0.00559417	0.0307121	0.0252606	0.027721	0.0305864	0.0272963	0.0475548	0.0368108	0.0335861	0.0211925	0.0207998	0.0675962
			1.6	0.0073947	0.0227289	0.033059	0.0398396	0.0206471	0.0251282	0.020094	0.0221285	0.0028176	0.0174688	0.0152039	0.0261126	0.0277525	0.022944	0.025108	0.0279705	0.0365986	0.0528472	0.0301277	0.0322978	0.0243205	0.023818	0.0115443	0.0191207	0.0313909	0.0127541	0.0360289	0.012195	0.0210283	0.0291001	0.0212705	0.0296173	0.0749604	0.0176104	0.0120419	0.033709	0.0301215	0.0304448	0.033442	0.0341063	0.0477686	0.0397335	0.0352171	0.0242001	0.0225185	0.0270296
			1.8	0.0102975	0.0265525	0.0372092	0.0476729	0.0230988	0.0283556	0.0225537	0.0241514	0.00254069	0.0220441	0.0182604	0.0291805	0.0332758	0.0284541	0.0287404	0.028096	0.0418159	0.0527696	0.0343751	0.0346189	0.031014	0.0309982	0.013503	0.0189668	0.0344333	0.0143403	0.0427013	0.0155483	0.0249488	0.0337061	0.0252988	0.0370645	0.0801377	0.0186077	0.0220109	0.034846	0.0354027	0.0334045	0.0369485	0.0392049	0.049035	0.0410962	0.0336847	0.0261224	0.0254971	0.0305019
			2	0.0161031	0.0287132	0.0402551	0.0509031	0.0251271	0.0291339	0.0251629	0.0254054	0.00277607	0.0274483	0.021906	0.0319545	0.0375075	0.0304282	0.0317838	0.0283344	0.0458738	0.0513453	0.0362468	0.0357163	0.0357159	0.0355803	0.0156536	0.0185903	0.0359645	0.0155704	0.0459208	0.0189797	0.0289589	0.0375501	0.0297932	0.0421833	0.0823149	0.0189688	0.0304859	0.0369097	0.0404861	0.0368364	0.0388444	0.0434503	0.0487061	0.0404181	0.0294668	0.0256883	0.0286425	0.0329734
			2.2	0.0269726	0.0310082	0.0416177	0.0488573	0.0264776	0.0290265	0.0282456	0.0264901	0.00323298	0.0323085	0.0252609	0.0327538	0.0386207	0.0311655	0.034819	0.0272678	0.0466854	0.0500268	0.0379026	0.0361584	0.0385988	0.038618	0.0167011	0.0178085	0.0364841	0.0161845	0.047049	0.0225105	0.0324256	0.0414942	0.0333519	0.043279	0.0822447	0.0199198	0.0387172	0.0380993	0.0435757	0.038697	0.0397051	0.0468578	0.0469628	0.0386342	0.0262818	0.0248047	0.0301693	0.0345349
			2.4	0.0387321	0.0320085	0.0421342	0.0478613	0.0282619	0.028369	0.0312463	0.0256617	0.00413295	0.0351347	0.0263608	0.0333768	0.0390711	0.0326005	0.0368643	0.0264333	0.0498287	0.048666	0.0399543	0.0365452	0.0402852	0.0400836	0.0177555	0.0170617	0.0355219	0.0163793	0.0446273	0.0262922	0.0356387	0.0455788	0.0348194	0.043356	0.0758333	0.0215797	0.0453174	0.0384279	0.045034	0.0395092	0.0389976	0.0485693	0.0456224	0.0338025	0.0259981	0.0242621	0.0319547	0.0354567
			2.6	0.0466565	0.0332988	0.0417424	0.0493149	0.0296716	0.0292278	0.0338769	0.0243802	0.00549675	0.0368765	0.0270591	0.0332475	0.0387227	0.0367786	0.0384678	0.0283282	0.0527401	0.0461911	0.0414391	0.0370268	0.0415059	0.0395634	0.0205015	0.0157526	0.0332428	0.015988	0.0416757	0.0292123	0.0380337	0.0468022	0.034281	0.0439552	0.0632914	0.0235048	0.0496006	0.0374684	0.0461215	0.0388312	0.0361467	0.0493816	0.0461158	0.032295	0.0265963	0.0235644	0.0342909	0.0359615
			2.8	0.0532037	0.0352517	0.0434256	0.0499879	0.0306718	0.0309858	0.0355357	0.0233321	0.007359	0.0378989	0.0274329	0.0324071	0.0370912	0.0405207	0.0392123	0.0299218	0.0577255	0.0442732	0.0431758	0.0376347	0.0419797	0.0374885	0.0242921	0.0144434	0.0302945	0.0151914	0.0415845	0.0317902	0.0379527	0.0450173	0.0318089	0.0437926	0.0483515	0.0261157	0.0524663	0.036568	0.0463605	0.0361398	0.0345055	0.0485182	0.0490843	0.0325649	0.0274319	0.0251922	0.0374947	0.0362995
			3	0.0570599	0.0372956	0.0449663	0.0451694	0.0316407	0.0318648	0.0372514	0.0225541	0.00846666	0.0386256	0.0277867	0.0312904	0.0339726	0.044239	0.0380833	0.0332723	0.0596192	0.0423412	0.0431668	0.0367663	0.0408594	0.0361291	0.0276998	0.0138536	0.0285289	0.0148229	0.0454364	0.033529	0.0376118	0.0422296	0.0294879	0.042102	0.0384986	0.027822	0.0535791	0.036706	0.0455366	0.0343811	0.0343263	0.0476548	0.0523983	0.0327031	0.0281842	0.0313934	0.0406484	0.036479
			3.2	0.0608738	0.0379018	0.046329	0.036394	0.0314786	0.0324284	0.0387927	0.0214648	0.00915202	0.0391843	0.0277467	0.0321837	0.0337942	0.0477591	0.037617	0.0344455	0.0577899	0.0392106	0.0436978	0.0358347	0.0418833	0.0346512	0.0297422	0.0141493	0.0282513	0.0149606	0.046804	0.0346629	0.0365848	0.0396157	0.0269764	0.0401632	0.0316758	0.0295052	0.0567039	0.0352141	0.042414	0.0342284	0.0328313	0.0460455	0.0544705	0.0322621	0.0284771	0.0344785	0.0447617	0.0363465
			3.4	0.0664463	0.0372696	0.0450643	0.0337021	0.0315953	0.0309992	0.038718	0.0219591	0.0114643	0.0388191	0.0292603	0.033847	0.034491	0.0499314	0.0377561	0.0361647	0.0544148	0.0356428	0.0449936	0.035132	0.0408795	0.0335678	0.0313326	0.014515	0.0273353	0.0150975	0.0455675	0.0351352	0.0363035	0.0369685	0.0244255	0.0383912	0.0270704	0.0325038	0.0578318	0.0339456	0.0378826	0.0327658	0.0312655	0.0433532	0.0560001	0.0330191	0.0284154	0.039796	0.046155	0.0361599
			3.6	0.0672303	0.0353946	0.0431406	0.0296643	0.0316825	0.0318178	0.0387073	0.0222429	0.0137142	0.0381436	0.0303986	0.0355632	0.0341426	0.047664	0.0384433	0.0389316	0.0538222	0.0327307	0.0442017	0.0343505	0.0418231	0.0331671	0.0325701	0.0152725	0.0264734	0.0150948	0.0442455	0.03545	0.0358475	0.0353507	0.0235424	0.0374154	0.0205286	0.033796	0.055332	0.0322697	0.0342904	0.0312061	0.0301172	0.0412331	0.0571184	0.0347372	0.0286528	0.0419974	0.0439858	0.0356334
			3.8	0.0648784	0.0337838	0.0434701	0.0247921	0.03151	0.0301068	0.0387322	0.0223527	0.0141572	0.0380815	0.0310232	0.0354574	0.0347714	0.0449922	0.038836	0.0428656	0.0517739	0.0298821	0.0411511	0.0327162	0.0427065	0.0335811	0.0337599	0.0163729	0.0260817	0.0151685	0.0433053	0.0346653	0.0351614	0.0334922	0.0227774	0.0365979	0.0175185	0.0340544	0.055393	0.0318228	0.031448	0.0300861	0.0294994	0.0392764	0.0559178	0.035514	0.0286467	0.0421524	0.041099	0.0349207
			4	0.0611704	0.0345286	0.0407449	0.0205927	0.0311527	0.028208	0.0381983	0.0231582	0.0164764	0.0372672	0.0322261	0.0342584	0.0336242	0.0439219	0.037077	0.0468685	0.0478448	0.029036	0.0387395	0.0320373	0.0408394	0.0337477	0.0350764	0.0172659	0.0254988	0.0150343	0.0430831	0.0342617	0.0354299	0.0334454	0.0222456	0.035468	0.0152509	0.0341638	0.0534723	0.0325326	0.0302369	0.0294821	0.0294829	0.037238	0.0521516	0.0351322	0.0281595	0.0396099	0.0388379	0.0340951
			4.2	0.0570175	0.0360095	0.0392131	0.0200275	0.0306683	0.0254301	0.0370983	0.0242704	0.0198755	0.0371248	0.0330306	0.0340938	0.0309985	0.0439853	0.0359153	0.0478975	0.0451266	0.0290783	0.0368857	0.0312162	0.0390124	0.0334482	0.036504	0.0181895	0.0242066	0.0151528	0.0435845	0.0332023	0.035969	0.0341273	0.0221635	0.0350186	0.0145085	0.0338556	0.0480001	0.0336433	0.0296931	0.0294219	0.0293484	0.0361345	0.0447672	0.0354745	0.0273024	0.0361528	0.0376282	0.033366
			4.4	0.0518476	0.0369925	0.0365502	0.0200544	0.0303965	0.0221826	0.0346671	0.0252086	0.02405	0.0366282	0.032929	0.0350753	0.0296135	0.0450953	0.0354981	0.0464921	0.0427305	0.0290712	0.0358509	0.0300004	0.0392172	0.0328441	0.0358004	0.0194941	0.0227031	0.0153001	0.041009	0.0322755	0.0351934	0.0340404	0.0231615	0.0336705	0.0138362	0.0334779	0.0443571	0.0335316	0.0304346	0.0292692	0.0290395	0.0347398	0.0361163	0.0364356	0.0267967	0.0297811	0.0351836	0.0324143
			4.6	0.0448979	0.0378238	0.0341188	0.0197044	0.0286557	0.0200891	0.0329727	0.0257853	0.0275599	0.0342547	0.0324691	0.0362802	0.0282454	0.0461338	0.0347127	0.0428844	0.0383763	0.0281405	0.0357429	0.0302215	0.0374705	0.0309042	0.0338018	0.0206844	0.0210825	0.0153563	0.0372939	0.0323146	0.0346458	0.0333853	0.0244156	0.0319756	0.0131339	0.0336403	0.045485	0.0344977	0.0313738	0.0290586	0.0293697	0.0328189	0.0278685	0.0343159	0.0268645	0.026696	0.0310203	0.0313009
			4.8	0.0396008	0.0360831	0.0324178	0.021185	0.0275109	0.0188679	0.0315916	0.0263207	0.0325167	0.0322902	0.0319153	0.0376319	0.0257046	0.0424552	0.0336246	0.0383293	0.0332878	0.0277386	0.0341591	0.0290767	0.0354268	0.0284	0.032689	0.0217939	0.0211256	0.0152045	0.0331058	0.0324424	0.0327665	0.0306176	0.0257846	0.0308414	0.0117191	0.0340511	0.0430004	0.0352798	0.0321813	0.0294913	0.0293013	0.0316336	0.0210432	0.032216	0.0268676	0.0245256	0.0269822	0.0300178
			5	0.0355115	0.0351218	0.0300221	0.0217233	0.0267633	0.018727	0.0310968	0.026275	0.0391349	0.0301833	0.0309801	0.0376848	0.0234868	0.0382216	0.0318002	0.034891	0.0261768	0.0249041	0.0328363	0.0275293	0.0346277	0.0258254	0.0316288	0.0223441	0.0214695	0.0151308	0.0283137	0.0320897	0.0311237	0.0296216	0.0275607	0.0296045	0.0110068	0.0340677	0.0389306	0.0344977	0.0324943	0.0292877	0.0287	0.0303309	0.0148676	0.0297672	0.027845	0.0226808	0.024354	0.0286942
			5.2	0.0321214	0.0338488	0.0298351	0.0204043	0.0257213	0.0186868	0.0307373	0.0257807	0.0450124	0.0281275	0.0299987	0.0375085	0.0221187	0.0363109	0.0315466	0.0321492	0.0186664	0.0242343	0.0310636	0.0244977	0.0340335	0.0236514	0.0308911	0.0227358	0.0216546	0.0156888	0.0235102	0.0317334	0.0306123	0.0297218	0.0312475	0.0286115	0.0112977	0.0339782	0.0343424	0.0334462	0.032033	0.0287161	0.0284807	0.0284917	0.0109615	0.0278253	0.0293435	0.0203243	0.0228522	0.0276568
			5.4	0.0280744	0.0310082	0.0267447	0.0183047	0.024512	0.0194986	0.0297655	0.0262658	0.0460716	0.0262616	0.0284312	0.0369972	0.0202663	0.0346935	0.0302539	0.0302795	0.0133847	0.0233035	0.0285619	0.0228003	0.032873	0.0229768	0.0303347	0.0226428	0.0210285	0.0166916	0.0208663	0.031067	0.0291847	0.0307914	0.0356139	0.0272377	0.0132743	0.0342168	0.0295714	0.0317834	0.0306159	0.0285495	0.0282897	0.0269489	0.00830544	0.0264034	0.0315419	0.0190686	0.0228105	0.0266259
			5.6	0.0225655	0.0289427	0.0234584	0.0153975	0.0241269	0.0201294	0.0285802	0.0269889	0.0468747	0.0251004	0.0267146	0.0355338	0.0194591	0.0329969	0.0283641	0.028598	0.0082189	0.0218299	0.0271491	0.0210082	0.0303555	0.0227427	0.0302714	0.0225955	0.0204564	0.0175181	0.020325	0.0302834	0.0287181	0.0316806	0.0374622	0.025637	0.0137058	0.0346508	0.0267971	0.0293451	0.0298744	0.0281214	0.0273677	0.0247827	0.00298503	0.0244615	0.0350321	0.0196267	0.0230274	0.0255525
			5.8	0.0179464	0.0268642	0.0187916	0.0113058	0.0227364	0.0212566	0.0264907	0.0277304	0.0462862	0.0237238	0.0258255	0.0343054	0.0192041	0.0300714	0.0277096	0.0261447	0.00548785	0.0178884	0.0265552	0.0196897	0.0255813	0.0226906	0.0302119	0.0227449	0.0204179	0.0185385	0.019174	0.0299449	0.0275696	0.0313998	0.0390282	0.0244685	0.0128329	0.0344885	0.0255625	0.0261115	0.0294542	0.0271772	0.0257194	0.0224174	0.000863437	0.0235004	0.0372212	0.0211615	0.0246043	0.02442
			6	0.0130943	0.0250889	0.0155855	0.00718728	0.0220516	0.023236	0.0237355	0.0286411	0.0454901	0.0215439	0.0259285	0.0316842	0.0187283	0.0268288	0.0274314	0.0226688	0.0041481	0.0134321	0.0247105	0.0191529	0.0214777	0.0229093	0.0297422	0.0229247	0.0202837	0.0192649	0.0179147	0.0287187	0.0263785	0.0300293	0.039176	0.0241005	0.0126322	0.0326926	0.0236723	0.0230094	0.0300886	0.0255851	0.0239461	0.0185705	0.000172687	0.0210122	0.0391236	0.0273471	0.0270906	0.023294
			6.2	0.0109543	0.0234434	0.0124773	0.0050607	0.021426	0.0254167	0.0205532	0.0280736	0.0439671	0.0205141	0.0262931	0.0284693	0.0192041	0.0221909	0.0257298	0.0180886	0.0030531	0.00846824	0.0222808	0.0180239	0.0206465	0.0225812	0.0289598	0.0233225	0.0198566	0.0198808	0.0148549	0.026639	0.0238131	0.0279436	0.0379251	0.0237153	0.0121205	0.030211	0.0207152	0.0207683	0.0293635	0.0238055	0.0223474	0.014274	0	0.0191756	0.0400794	0.0329282	0.0276413	0.021939
			6.4	0.0107424	0.0205855	0.0107228	0.00382244	0.0210636	0.0279463	0.017823	0.0276114	0.0431017	0.0195611	0.0262977	0.0260832	0.0204702	0.0175846	0.0228827	0.0158299	0.00168758	0.00418829	0.0198242	0.0162239	0.0194861	0.0222143	0.028263	0.023734	0.0195435	0.0202537	0.0115329	0.0250802	0.0209345	0.02541	0.0360998	0.0227138	0.011087	0.0282395	0.0133071	0.0189938	0.0266612	0.0222273	0.02139	0.0100132	0	0.0181355	0.0387105	0.0361993	0.0268487	0.0204696
			6.6	0.00881431	0.0179658	0.00959175	0.00261111	0.0210008	0.0298451	0.0154131	0.0270576	0.0404641	0.0180421	0.025527	0.0240438	0.0201558	0.0120666	0.0206656	0.0151335	0.000695641	0.00160058	0.0164406	0.0137686	0.0161494	0.0220293	0.02712	0.0244899	0.0190547	0.0205555	0.00867246	0.0231058	0.0182199	0.0206636	0.0342383	0.0207022	0.007184	0.0249593	0.0079111	0.0173639	0.0215201	0.0212623	0.0200671	0.00742818	0	0.0166149	0.036361	0.0357497	0.0253636	0.0186153
			6.8	0.00750064	0.0151295	0.00757009	0.00169588	0.0202359	0.0300397	0.0139929	0.0257532	0.0367396	0.0169284	0.025041	0.0203411	0.0204787	0.00846725	0.0185712	0.0131759	0.000283408	0.000232683	0.0116713	0.0118581	0.0132143	0.0218085	0.025707	0.0253297	0.0184317	0.0214557	0.00682059	0.0217624	0.0159954	0.0171205	0.0324951	0.0179373	0.00240804	0.0229581	0.00307908	0.0154382	0.0135201	0.0199988	0.0185627	0.00612033	0	0.0148112	0.0332438	0.0361683	0.024087	0.0167596
			7	0.00750064	0.0132936	0.00635888	0.0015882	0.0194099	0.0299458	0.0117325	0.0247326	0.0342128	0.0151939	0.0241165	0.0157745	0.0210821	0.00606503	0.0163132	0.0117077	1.28835e-05	0	0.00745093	0.00946591	0.0111705	0.0212985	0.0241908	0.0259591	0.0178797	0.0232867	0.00504279	0.0203172	0.0132873	0.0127083	0.0310341	0.0150184	0.000521742	0.0211192	0.00161575	0.013506	0.00659938	0.0185316	0.016978	0.00535401	0	0.0127837	0.026809	0.0330057	0.0214672	0.0150098
			7.2	0.00584796	0.0112021	0.00701792	0.00271878	0.0184829	0.0298921	0.00977471	0.0225358	0.0318036	0.0139706	0.0233474	0.0105496	0.0211076	0.00488373	0.0141616	0.0101203	1.28835e-05	0	0.00521925	0.00858169	0.00953628	0.0205769	0.0222526	0.0265017	0.0172182	0.0257924	0.00402854	0.0188128	0.0107176	0.00700596	0.0287984	0.0124076	0	0.0192571	0.000472531	0.01137	0.00340268	0.0169464	0.0151199	0.00449063	0	0.00919611	0.0195202	0.0284323	0.0168034	0.0133309
			7.4	0.00383507	0.0101109	0.0072851	0.00481844	0.0179793	0.0290467	0.00852529	0.0200186	0.0285429	0.0133024	0.0220152	0.00607706	0.0190512	0.00278278	0.0124763	0.00867727	0	0	0.0041844	0.00732641	0.00874527	0.0199943	0.0213317	0.0270915	0.0167494	0.0285438	0.00348152	0.0176753	0.00958619	0.0030016	0.026438	0.00913344	0	0.0172128	0	0.0086425	0.00172194	0.0151622	0.0131698	0.00366811	0	0.00597056	0.0111553	0.021208	0.0109047	0.0117032
			7.6	0.00260615	0.00897207	0.00700011	0.00616437	0.0172231	0.0286441	0.00699465	0.018197	0.0261199	0.0123895	0.0209908	0.00356748	0.0168673	0.00158563	0.0108482	0.00637462	0	0	0.00356349	0.00591323	0.00816305	0.0186686	0.0211807	0.0271692	0.0159028	0.0305985	0.00268949	0.0162987	0.00907907	0.00106961	0.0217498	0.00625302	0	0.0149796	0	0.00590188	0.000584964	0.0133063	0.0105665	0.00327984	0	0.0032848	0.00499181	0.0167276	0.00578189	0.0102722
			7.8	0.00154674	0.00859101	0.0055039	0.00745646	0.0159406	0.0263695	0.00589829	0.0172405	0.0239046	0.0106989	0.0191403	0.00188659	0.0153718	0.000658035	0.00898292	0.00365788	0	0	0.00285259	0.00579481	0.00706287	0.0171488	0.0210355	0.0282894	0.0154927	0.0325524	0.00165814	0.015501	0.00830562	0.000207238	0.0156074	0.00478072	0	0.0128624	0	0.00371332	5.76738e-05	0.0108325	0.00753401	0.00322876	0	0.00119148	0.00203496	0.0127124	0.00270322	0.00902239
			8	0.00148318	0.00795881	0.00433722	0.00799483	0.0144002	0.0233031	0.00490515	0.0159133	0.0216132	0.00989557	0.0164961	0.000969744	0.0118539	7.13521e-05	0.00607042	0.00235284	0	0	0.00186273	0.00575534	0.00552502	0.0153652	0.0200893	0.0291901	0.0152459	0.0340018	0.00107124	0.0145339	0.00717419	0.000187182	0.0104137	0.00369789	0	0.0106623	0	0.00230029	0	0.0078426	0.00455578	0.00282005	0	0.000414714	0.00106373	0.00906921	0.0013683	0.00786287
			8.2	0.00103823	0.00731362	0.00363364	0.00804866	0.0133494	0.020069	0.00399745	0.0145219	0.020284	0.00959249	0.0145317	0.000235089	0.00931315	0	0.00315793	0.00130504	0	0	0.0013678	0.00532902	0.00435256	0.0133343	0.0182496	0.0292023	0.0152721	0.0352213	0.000854711	0.013155	0.00627928	0.000173813	0.0068155	0.00266641	0	0.00977764	0	0.00148533	0	0.00484348	0.00194069	0.00198221	0	0.00011849	0.000662903	0.00599963	0.00076758	0.00689429
			8.4	0.000360197	0.00708412	0.00251149	0.00702576	0.0121541	0.016231	0.00324281	0.0130025	0.0192525	0.00948295	0.0137611	9.9914e-05	0.00913471	0	0.00166896	0.000426647	0	0	0.00157477	0.00493427	0.00288297	0.011101	0.0162373	0.0283839	0.0160678	0.0354828	0.000541317	0.0121797	0.00516278	0.000133701	0.00355877	0.00098867	0	0.00896588	0	0.000473201	0	0.00218686	0.000773445	0.00097067	0	0	0.000376159	0.00508496	0.000241954	0.00608314
			8.6	0.000190696	0.00647357	0.00185245	0.00573367	0.0113612	0.0120977	0.00248105	0.011483	0.0176464	0.00951216	0.0127566	0	0.00908373	0	0.000474506	1.25475e-05	0	0	0.00188073	0.00507638	0.00165429	0.00872872	0.0147181	0.0277118	0.0157425	0.0346186	0.00047294	0.010719	0.00389499	0	0.00134603	0.000410876	0	0.0075809	0	0	0	0.000842345	0.000157991	0.000250331	0	0	0.00016033	0.0042323	0	0.00536352
			8.8	0.000423766	0.00516587	0.000917317	0.00449541	0.010767	0.00752167	0.00187236	0.0101786	0.0161926	0.00966552	0.0111614	0	0.00933015	0	0.000106356	0	0	0	0.00172775	0.00438953	0.000778963	0.00639118	0.0129768	0.0260658	0.0152028	0.0329612	0.000307696	0.00936733	0.0023566	0	0.000535128	3.42401e-05	0	0.00632184	0	0	0	0.000194387	1.17902e-05	0	0	0	6.16649e-05	0.00282153	0	0.00467343
			9	0.000444952	0.00361567	0.000472017	0.00266494	0.00968492	0.00289863	0.00164454	0.00952873	0.0140534	0.00912145	0.00924788	0	0.00929616	0	0	0	0	0	0.00103485	0.00364742	0.000256978	0.00489994	0.0113173	0.0229964	0.0149236	0.0317847	2.84904e-05	0.00817304	0.00120387	0	0.000183848	0	0	0.00568236	0	0	0	1.61993e-05	0	0	0	0	3.08325e-05	0.00178283	0	0.00401413
			9.2	2.11866e-05	0.00209146	0.000276085	0.000242267	0.00845296	0.000717948	0.00117111	0.00919463	0.0126065	0.00828525	0.00716203	0	0.00774963	0	0	0	0	0	0.000404941	0.00308688	3.21222e-05	0.00409759	0.00934208	0.0202729	0.0138874	0.0307477	0.00017664	0.00668047	0.000417625	0	1.96977e-05	0	0	0.00525826	0	0	0	0	0	0	0	0	0	0.000635617	0	0.00340069
			9.4	0	0.00120811	0.000142495	0	0.00728373	0.00030194	0.000872107	0.00885138	0.0111873	0.00737968	0.00578992	0	0.00514943	0	0	0	0	0	0.00015298	0.0019895	0	0.00351193	0.0073045	0.0174504	0.0119136	0.0290237	0.000159546	0.00528377	3.19611e-05	0	0	0	0	0.00459559	0	0	0	0	0	0	0	0	0	0	0	0.00287964
			9.6	8.47548e-05	0.000402704	4.45311e-05	0	0.00628352	5.36775e-05	0.000765318	0.00830675	0.0101004	0.0058278	0.00463932	0	0.00348394	0	0	0	0	0	8.99858e-05	0.00154739	0	0.00268914	0.00492683	0.0139359	0.0102652	0.0262074	1.70942e-05	0.00429898	0	0	0	0	0	0.00405883	0	0	0	0	0	0	0	0	0	0	0	0.00240066
			9.8	0.000296638	0.000103924	0	0	0.00533211	0	0.00056954	0.00779873	0.00941509	0.00464471	0.00353179	0	0.00192891	0	0	0	0	0	8.99858e-05	0.00131054	0	0.00190008	0.00294577	0.0104702	0.00816344	0.0222725	0	0.00383263	0	0	0	0	0	0.00329345	0	0	0	0	0	0	0	0	0	0	0	0.00195333
			10	0.000105941	0.000199188	0	0	0.00466646	0	0.000494787	0.00721749	0.00922817	0.00380486	0.00292726	0	0.00111316	0	0	0	0	0	0	0.00136581	0	0.00114271	0.00179494	0.0080104	0.00543407	0.0185007	0.000131056	0.00341954	0	0	0	0	0	0.00234915	0	0	0	0	0	0	0	0	0	0	0	0.00159791
			10.2	0.000127128	0.000160215	0	0	0.00393112	0	0.000409355	0.00663167	0.00802359	0.00293581	0.00230582	0	0.000671294	0	0	0	0	0	0	0.00123949	0	0.000666408	0.000975427	0.00563593	0.00245027	0.0153317	0.000102565	0.00309404	0	0	0	0	0	0.00143467	0	0	0	0	0	0	0	0	0	0	0	0.00124726
			10.4	0	1.29897e-05	0	0	0.00389976	0	0.000266971	0	0.00690209	0.00223837	0.00152747	0	0.000169949	0	0	0	0	0	0	0.0013737	0	0.000304585	0.000338135	0.00404787	0.000223593	0.01254	0	0.0029591	0	0	0	0	0	0.0007952	0	0	0	0	0	0	0	0	0	0	0	0.000835551
			10.6	0.000127128	3.03115e-05	0	0	0.00415765	0	0.000110348	0	0.00602981	0.00131089	0.000867566	0	0	0	0	0	0	0	0	0.00119212	0	1.32873e-05	0.000143245	0.00220835	0	0.00948506	0	0.00291649	0	0	0	0	0	0.000503626	0	0	0	0	0	0	0	0	0	0	0	0.000646575
			10.8	0.000402579	4.76317e-05	0	0	0.00419424	0	7.11886e-06	0	0.00551752	0.0007303	0.000503003	0	0	0	0	0	0	0	0	0.00100264	0	3.0663e-06	6.62628e-05	0.00106074	0	0.00686967	0	0.00258152	0	0	0	0	0	0.000231934	0	0	0	0	0	0	0	0	0	0	0	0.000515961
			11	0.00057208	4.33012e-05	0	0	0.00399037	0	0	0	0.00434756	0.000164318	9.0756e-05	0	0	0	0	0	0	0	0	0.000765798	0	5.11049e-06	5.45694e-05	0.000216415	0	0.00452012	0	0.00234006	0	0	0	0	0	0	0	0	0	0	0	0	0	0	0	0	0	0.000380232
			11.2	0.000783963	1.29897e-05	0	0	0.00356519	0	0	0	0.00366219	2.55598e-05	3.07647e-05	0	0	0	0	0	0	0	0	0.000639483	0	0	8.38029e-05	0	0	0.00286543	0	0.00199562	0	0	0	0	0	0	0	0	0	0	0	0	0	0	0	0	0	0.000303667
			11.4	0.000847531	0	0	0	0.00276712	0	0	0	0.00325374	0	0	0	0	0	0	0	0	0	0	0.000284213	0	0	0.000101343	0	0	0.00172663	0	0.00167248	0	0	0	0	0	0	0	0	0	0	0	0	0	0	0	0	0	0.000236735
			11.6	0.000550894	0	0	0	0.00226527	0	0	0	0.00273453	0	0	0	0	0	0	0	0	0	0	4.73693e-05	0	0	0.000101343	0	0	0.000879984	0	0.00119666	0	0	0	0	0	0	0	0	0	0	0	0	0	0	0	0	0	0.000172801
			11.8	0	0	0	0	0.00188366	0	0	0	0.0022707	0	0	0	0	0	0	0	0	0	0	0	0	0	6.91861e-05	0	0	0.000478157	0	0.000636799	0	0	0	0	0	0	0	0	0	0	0	0	0	0	0	0	0	0.000118633
			12	0	0	0	0	0.00128598	0	0	0	0.00182764	0	0	0	0	0	0	0	0	0	0	0	0	0	2.72847e-05	0	0	0.000147395	0	0.000356276	0	0	0	0	0	0	0	0	0	0	0	0	0	0	0	0	0	8.09905e-05
panel B	WT	ER	z (µm)	cell1	cell2	cell3	cell4	cell5	cell6	cell7	cell8	cell9	cell10	cell11	cell12	cell13	cell14	cell15	cell16	cell17	cell18	cell19	cell20	cell21	cell22	cell23	cell24	cell25	cell26	cell27	cell28	cell29	cell30	cell31	cell32	cell33	cell34	cell35	cell36	cell37	cell38	cell39	cell40	cell41	cell42	cell43	cell44	cell45	Mean
			0	0.000276755	0.00178395	0.000660581	0.00284225	4.71168e-05	0.00150649	0.00316475	0.000176687	0.000324865	0	0.0018536	0.000704167	6.20757e-06	0.000116179	0.000454984	0.00307402	5.42011e-06	0.00102235	7.27559e-05	0.0118392	0.00139298	7.06397e-05	0.000162547	0.000168797	0.000403173	0.000198654	0.000270891	3.81752e-05	0	0.000225889	3.66488e-05	1.36067e-05	0.000126608	7.5974e-05	4.95689e-06	0.000317075	2.14347e-05	4.05894e-05	0.00010958	4.97809e-05	0.00192701	0.00397985	2.95122e-05	1.34453e-05	0.00460142	0.00098248
			0.2	0.000706788	0.00382275	0.00248218	0.00515338	0.000798844	0.00182762	0.00381002	0.00073533	0.000463656	7.23698e-06	0.000364642	0.00190683	0	0.000899312	0.00268045	0.00755228	0.000829196	0.00623108	0.00190783	0.0132558	0.00145542	0.000396103	0.000621875	0.00412192	0.00257281	0.00121189	0.00617267	4.49922e-05	0.000241994	0.00204914	8.95852e-05	0.000534055	0.00231056	0.00180583	0	0.0027062	0.0006216	0.000802054	0.00169678	0.000911893	0.00848787	0.00647501	0.000104934	0.000607724	0.00538967	0.00237484
			0.4	0.0012092	0.00655772	0.00583942	0.00865596	0.0021663	0.00235182	0.00429965	0.00291794	0.000890709	0.00022434	0.000729284	0.00523942	0.000142773	0.00322504	0.0056329	0.017862	0.00450909	0.0142953	0.00548906	0.0164193	0.0017124	0.00174389	0.00740167	0.00954112	0.0153896	0.0103091	0.0307446	0	0.00735393	0.00523847	0.00162475	0.00193893	0.0131512	0.00522465	3.96513e-05	0.00720424	0.00342094	0.00795722	0.00716036	0.00508895	0.0237112	0.0114653	0.00627308	0.0043939	0.00719279	0.00675421
			0.6	0.00181381	0.00970294	0.00845601	0.012058	0.00466028	0.00333883	0.0048671	0.00574493	0.00136657	0.000551804	0.00296575	0.0106706	0.0018933	0.00752367	0.00855073	0.0271044	0.0108067	0.0218528	0.00830635	0.0169261	0.00229601	0.00687589	0.0192865	0.0149971	0.0279234	0.0225747	0.0482537	0	0.0225592	0.00754577	0.00402319	0.00534396	0.023074	0.00762951	0.00131345	0.0123106	0.00723628	0.0181907	0.0134372	0.0101892	0.0360441	0.0158884	0.0225739	0.009772	0.0109419	0.0119876
			0.8	0.00251208	0.0119344	0.0115845	0.0151156	0.00738235	0.0055962	0.00542807	0.00863429	0.00229235	0.00142383	0.00687654	0.0166978	0.00744284	0.0138511	0.0138424	0.033855	0.0171205	0.0286656	0.0117744	0.0171117	0.0041453	0.0249202	0.0238336	0.018957	0.0304282	0.0267065	0.0514207	0.000223598	0.0226668	0.0092991	0.00586987	0.00926603	0.0297367	0.00974508	0.00545205	0.0168492	0.011236	0.0226686	0.018519	0.0144907	0.0423852	0.0220814	0.0322573	0.0135797	0.0130258	0.0159757
			1	0.00364465	0.0142654	0.0143641	0.0210155	0.0104053	0.0105076	0.00612846	0.0111183	0.00373213	0.00369256	0.0111824	0.0233316	0.0133679	0.0200108	0.0178977	0.0392626	0.0244857	0.0343458	0.0162934	0.0199357	0.00768058	0.0431301	0.0235411	0.0206654	0.0307338	0.0274263	0.051515	0.000992556	0.0166304	0.0118538	0.00941053	0.012865	0.0393033	0.0120097	0.0126686	0.0210007	0.0158315	0.0244578	0.0223971	0.0178668	0.046191	0.0292011	0.0379434	0.0162795	0.0157453	0.0196962
			1.2	0.00615673	0.0167828	0.0189967	0.0298293	0.0131509	0.0155607	0.00696829	0.0133867	0.00501939	0.00693101	0.0178583	0.0277239	0.0184705	0.0269406	0.0219629	0.0425358	0.0309458	0.0397529	0.0207154	0.0216646	0.0132092	0.0456489	0.0234771	0.0206382	0.0317047	0.0266836	0.0492261	0.00242276	0.0159044	0.015667	0.0127557	0.0172377	0.0488226	0.0133158	0.0186906	0.0248351	0.02065	0.0259661	0.0255629	0.0208378	0.0463054	0.034303	0.0415112	0.0188959	0.0174795	0.0229579
			1.4	0.00935431	0.0189739	0.0240097	0.0369206	0.015283	0.0192726	0.00882304	0.0151951	0.00591162	0.00969003	0.0239266	0.0308195	0.0229337	0.0336661	0.0257659	0.0453443	0.0386416	0.0452833	0.0248342	0.0261405	0.0193047	0.0425494	0.024402	0.0197329	0.0321552	0.0256803	0.04633	0.00435607	0.024186	0.0215079	0.016616	0.0214285	0.0594021	0.0144642	0.0233348	0.0280427	0.0234708	0.027877	0.0291037	0.0235305	0.0444296	0.0387416	0.0432524	0.021671	0.0190609	0.0261204
			1.6	0.014106	0.0213825	0.0278188	0.0437679	0.0167864	0.0230648	0.0112906	0.0166736	0.00621818	0.0122645	0.0300495	0.0333538	0.0280953	0.0381476	0.0317054	0.0437818	0.0437306	0.0491259	0.028379	0.0295936	0.0244203	0.0405736	0.0256542	0.0194402	0.033071	0.0245752	0.0435192	0.00710877	0.0352505	0.0269184	0.0199409	0.0252418	0.0666345	0.015823	0.0282416	0.0312467	0.0268917	0.0301663	0.0324117	0.0267888	0.0425718	0.0418102	0.0416063	0.0240777	0.0224257	0.0290166
			1.8	0.0209439	0.0238098	0.0307185	0.0500553	0.0180918	0.0263564	0.0138847	0.0181702	0.00665896	0.0152786	0.0361482	0.0345216	0.0325803	0.0410693	0.0358201	0.0418005	0.0476219	0.0504744	0.030978	0.0336396	0.0296896	0.0393065	0.026361	0.0188304	0.0342026	0.0234133	0.040585	0.0107204	0.0423221	0.0311189	0.0235121	0.0290958	0.0704485	0.0171525	0.0313146	0.032526	0.0291423	0.0327218	0.0353892	0.0304296	0.0413524	0.0424363	0.0381795	0.0264952	0.0257068	0.0313572
			2	0.026858	0.0255938	0.0334695	0.0563283	0.0198405	0.031027	0.0169165	0.02008	0.00699908	0.0189947	0.0402625	0.0356859	0.0373694	0.0426119	0.0383373	0.0383435	0.0503425	0.0503774	0.0332497	0.0373688	0.0334338	0.0386443	0.0269116	0.0186902	0.034733	0.0228542	0.0384772	0.0155864	0.0473098	0.0340877	0.0264806	0.0321063	0.0724426	0.018371	0.0338721	0.0329574	0.0310071	0.0349267	0.0385105	0.0336178	0.0399132	0.0412925	0.0344314	0.0281516	0.0282933	0.0332702
			2.2	0.0318609	0.0274274	0.0361032	0.0628454	0.0210784	0.0337708	0.0197959	0.0216026	0.00769914	0.0219907	0.041791	0.0363029	0.040917	0.0434811	0.0410079	0.0360354	0.0508249	0.0494961	0.0354728	0.0387265	0.0356385	0.0387158	0.0266242	0.0184302	0.0352367	0.0226666	0.0373191	0.0198634	0.0491113	0.0376804	0.02882	0.0340588	0.0725929	0.0195135	0.0356564	0.0346939	0.033575	0.0372728	0.0386252	0.0363852	0.0396392	0.0420767	0.0317982	0.0292945	0.0311211	0.0347698
			2.4	0.0366594	0.0284375	0.0383166	0.0672667	0.0223816	0.0354237	0.0220009	0.0218183	0.00875456	0.0239519	0.0436446	0.0374568	0.0440611	0.0442879	0.039732	0.0346567	0.0511988	0.0478304	0.0380516	0.0402607	0.0356025	0.0383483	0.0265707	0.017152	0.0359425	0.0219857	0.0360742	0.0239195	0.0545159	0.0409397	0.0295041	0.0344483	0.0709549	0.0215473	0.036271	0.0346571	0.0347324	0.0373393	0.0386885	0.0383108	0.0390912	0.0426904	0.030221	0.0303002	0.0345796	0.0357906
			2.6	0.0403721	0.0291057	0.0407559	0.069664	0.023069	0.0373883	0.0244133	0.0215506	0.0104323	0.025752	0.0448783	0.0380842	0.0457806	0.0454991	0.0401424	0.0337223	0.0504021	0.0461999	0.0407921	0.0410798	0.0359099	0.0377576	0.0272062	0.0160398	0.0358824	0.020705	0.034808	0.027842	0.0562905	0.0415367	0.0302126	0.034416	0.0644901	0.023356	0.0369005	0.0351437	0.0359671	0.0373426	0.0390669	0.0390711	0.0395488	0.0407005	0.0293716	0.0311741	0.035895	0.0363493
			2.8	0.042105	0.029373	0.0428406	0.0728651	0.0238679	0.0392442	0.0259892	0.0218365	0.0113199	0.0270185	0.0435899	0.0374184	0.0458023	0.0453378	0.0411315	0.032701	0.050749	0.0439877	0.0417258	0.0419442	0.0364623	0.036698	0.029096	0.0151264	0.0340094	0.0197546	0.0339284	0.0298844	0.0572854	0.04137	0.0296202	0.0350061	0.053412	0.025121	0.0373812	0.0367107	0.0383806	0.0370455	0.0372982	0.0388878	0.0396602	0.0374398	0.0292274	0.0315775	0.0375208	0.0364167
			3	0.0438294	0.0297957	0.0434382	0.0687309	0.0243947	0.0411096	0.0276721	0.0224445	0.0122442	0.0283265	0.0427695	0.0351839	0.0447222	0.0465404	0.0401968	0.0336406	0.0500336	0.0438159	0.0419643	0.0448271	0.0363518	0.0357927	0.0318572	0.0149372	0.0317353	0.0185757	0.0322954	0.0322008	0.0575005	0.0396973	0.0286368	0.0357443	0.0417089	0.0273856	0.0383477	0.0362351	0.0397138	0.0353683	0.0355518	0.037865	0.0392417	0.0362464	0.028906	0.0313032	0.0390529	0.0361763
			3.2	0.0456432	0.0299977	0.0441446	0.0577495	0.02514	0.0436409	0.0287616	0.0234136	0.0133698	0.0297124	0.042496	0.0338	0.0435024	0.0469234	0.0397369	0.032844	0.0498114	0.0426437	0.0412448	0.0447276	0.0366473	0.0340575	0.0329657	0.0148106	0.0291221	0.0177321	0.0313732	0.0344518	0.0561829	0.0384872	0.0269937	0.0360351	0.0324983	0.0295684	0.0400379	0.035682	0.0398553	0.0337122	0.0338687	0.0369848	0.0389737	0.035797	0.0290404	0.0317765	0.039989	0.0356877
			3.4	0.048381	0.0303769	0.0436584	0.0509166	0.0254913	0.0460069	0.0292869	0.0237644	0.0145655	0.0312031	0.0421708	0.0340335	0.0427761	0.0466867	0.0387082	0.032415	0.0496055	0.0417535	0.0403717	0.0427317	0.0362774	0.0320431	0.0343762	0.0148038	0.0269919	0.0169545	0.0304311	0.0366291	0.0491517	0.037304	0.0258759	0.0361338	0.0263658	0.0302317	0.0410143	0.0359327	0.0391308	0.0321162	0.0328928	0.0362675	0.0393772	0.0369035	0.0288601	0.0323976	0.0418118	0.0352262
			3.6	0.0490793	0.0308306	0.04379	0.0459211	0.0262259	0.0471875	0.0304932	0.0243568	0.0155965	0.031811	0.041162	0.0340858	0.0412677	0.0459682	0.0396034	0.0339674	0.0476652	0.0393386	0.0391834	0.0407676	0.0375911	0.030395	0.0346583	0.015042	0.0255004	0.0166031	0.028681	0.0375358	0.037536	0.0359701	0.0244873	0.0353735	0.0210879	0.0316664	0.0411481	0.0363899	0.0374846	0.0311908	0.0321702	0.035204	0.0391213	0.0363766	0.0279845	0.0328682	0.0420236	0.0344976
			3.8	0.0472782	0.031188	0.0440731	0.0379398	0.026696	0.0480045	0.0320366	0.0249441	0.017047	0.032048	0.0411468	0.0333538	0.0395824	0.0447074	0.0384461	0.0355044	0.0448796	0.036536	0.0379788	0.037681	0.0379177	0.0290386	0.0353168	0.0159649	0.0246497	0.0157676	0.0264317	0.0370981	0.0309215	0.0351365	0.0236485	0.0349942	0.0169811	0.032917	0.0419461	0.0361134	0.0366101	0.0305056	0.0312731	0.0355276	0.0385221	0.0356761	0.0280731	0.0330968	0.0422897	0.033722
			4	0.0462776	0.0317785	0.0436241	0.0309059	0.0273428	0.0475559	0.0325911	0.025443	0.0189672	0.0323085	0.0412471	0.0335978	0.0386171	0.0423472	0.0380554	0.0363367	0.0428039	0.0333676	0.0365116	0.0361468	0.0379778	0.0276487	0.0362921	0.0166497	0.0240169	0.0154042	0.0249205	0.035657	0.0303971	0.0351742	0.0234042	0.0339516	0.0150503	0.0340362	0.042635	0.0357484	0.0351611	0.0296516	0.0308382	0.0353262	0.0372545	0.0340674	0.0269024	0.0323627	0.040792	0.0330477
			4.2	0.0435229	0.0330124	0.042649	0.0246329	0.0277657	0.0462524	0.032549	0.026277	0.0208706	0.0319485	0.0399526	0.033807	0.0365282	0.039488	0.0378527	0.0351827	0.0405385	0.0312788	0.0348746	0.0336577	0.038009	0.0260903	0.0359576	0.0174991	0.0235585	0.0145507	0.0226453	0.0341968	0.0334086	0.0355668	0.0235121	0.0327815	0.0138871	0.0344102	0.041733	0.0353649	0.0342137	0.0292425	0.0307115	0.0347334	0.0356497	0.032279	0.0260892	0.0323788	0.0376686	0.0321951
			4.4	0.0432206	0.03401	0.0411963	0.0181445	0.0283022	0.0443445	0.031881	0.0278542	0.0230059	0.0320245	0.0385791	0.0344693	0.0346412	0.037358	0.0361514	0.0333955	0.0388693	0.0297276	0.0338964	0.0304671	0.0364119	0.0248362	0.0357583	0.0186507	0.0227876	0.0140196	0.0224885	0.0325185	0.0318491	0.0362229	0.023958	0.0314038	0.0139109	0.033782	0.0394134	0.0341483	0.0342909	0.0291223	0.0312577	0.03405	0.0336474	0.0300442	0.0258367	0.0313166	0.0352398	0.0313001
			4.6	0.0418411	0.0342462	0.0387341	0.0142974	0.0287509	0.0411757	0.0315924	0.0294028	0.0254111	0.0316048	0.0363183	0.034051	0.0323568	0.0349182	0.0343859	0.0313223	0.0360131	0.0282205	0.0332537	0.0270049	0.03371	0.0235412	0.034092	0.0194062	0.0218867	0.0141104	0.0213228	0.0319186	0.0296712	0.0345395	0.0259431	0.030846	0.0128822	0.0337615	0.0369302	0.032939	0.0334335	0.0296403	0.0319031	0.0329119	0.0315879	0.0284138	0.0266565	0.0296844	0.0330918	0.0302161
			4.8	0.0397335	0.0341188	0.0360346	0.0124887	0.0290068	0.0377613	0.0318713	0.03065	0.0273679	0.0308558	0.0340211	0.0331377	0.0299638	0.0324182	0.0334215	0.0294483	0.0309946	0.0272246	0.0321583	0.0251946	0.0327781	0.0219815	0.0320009	0.0198309	0.0211937	0.0144409	0.0188346	0.0326385	0.0258934	0.0319956	0.027519	0.0302354	0.0119089	0.0335774	0.0339613	0.0320652	0.0326361	0.0302524	0.0308416	0.0317827	0.0293959	0.0270004	0.0263253	0.028711	0.0304659	0.0290253
			5	0.0372129	0.0336371	0.0328289	0.0114839	0.0291514	0.0343186	0.0323771	0.0320064	0.0288275	0.0301375	0.0320034	0.0326705	0.028176	0.0308283	0.0313246	0.0278193	0.0254449	0.0252152	0.0313014	0.0225561	0.0325572	0.0207607	0.0304006	0.020792	0.0203775	0.0146006	0.0174329	0.0335683	0.0240246	0.0305488	0.0291743	0.0293152	0.0105954	0.0337761	0.032405	0.0311361	0.0321003	0.0292457	0.0292801	0.0305586	0.0266981	0.0253731	0.0274369	0.0278666	0.0278056	0.0279367
			5.2	0.0341175	0.0333139	0.0287653	0.0117279	0.0289651	0.031419	0.0331391	0.0328508	0.029732	0.029175	0.0298459	0.0318269	0.0262051	0.0281928	0.0282486	0.0264355	0.0207137	0.0230471	0.0299958	0.0198135	0.0324467	0.0197895	0.0293854	0.0215012	0.0195839	0.0145377	0.0160009	0.0334892	0.0263101	0.030339	0.0321347	0.0282709	0.0103422	0.0334459	0.0315228	0.0303139	0.0321903	0.027765	0.0279394	0.0292326	0.0231151	0.0230763	0.0286207	0.0266646	0.0263966	0.0269321
			5.4	0.0312009	0.0328756	0.0253709	0.0111537	0.0286063	0.0284532	0.0346631	0.0334043	0.0301316	0.0281872	0.0266432	0.0307254	0.0241721	0.0262823	0.0257659	0.0241275	0.0163292	0.0201651	0.028181	0.0179173	0.0318271	0.0187343	0.0284794	0.0220416	0.0186455	0.0147433	0.0159339	0.0342759	0.0243338	0.0297689	0.034191	0.0275311	0.0114341	0.0333027	0.0300804	0.0297608	0.0319717	0.0265067	0.0268659	0.0276623	0.0184451	0.0214924	0.0280731	0.0264414	0.0253669	0.0258281
			5.6	0.027684	0.0323597	0.0217248	0.0110389	0.0282605	0.0268806	0.0345626	0.0337784	0.0303359	0.0270167	0.0232672	0.0292264	0.0220554	0.022756	0.0233476	0.0206654	0.0124217	0.0173228	0.0266773	0.0167587	0.0309841	0.0180721	0.027007	0.0223057	0.0174646	0.0156228	0.0160632	0.0360129	0.0196822	0.0301239	0.0354473	0.0270225	0.0127318	0.0330953	0.0283754	0.0283819	0.0315773	0.0254855	0.0252684	0.026463	0.0145911	0.0201472	0.0286469	0.025511	0.0254063	0.0246584
			5.8	0.0256914	0.0316604	0.0177928	0.010235	0.0273256	0.0256433	0.0350003	0.0336823	0.0302368	0.0262876	0.021286	0.0277553	0.0203111	0.0190082	0.0216859	0.0182398	0.00956015	0.0133832	0.0258811	0.0160527	0.0293582	0.0174216	0.0257947	0.0224418	0.0167883	0.0166999	0.015663	0.036471	0.0171278	0.030694	0.0356997	0.0256687	0.0130246	0.031906	0.0268142	0.0258896	0.0321217	0.0239609	0.0235802	0.0249243	0.010722	0.0186873	0.0294897	0.0237712	0.0249531	0.0234754
			6	0.0241543	0.0308368	0.0137721	0.00720612	0.0265632	0.0241463	0.0345788	0.0338252	0.030458	0.0259945	0.0180437	0.0266259	0.0181912	0.0162027	0.0200737	0.0156356	0.00624878	0.00918357	0.0240136	0.0150525	0.0267163	0.0163498	0.024681	0.0225684	0.0163083	0.0170304	0.0138413	0.0354062	0.0124089	0.0306026	0.0352192	0.0247996	0.0123916	0.0299745	0.0248266	0.0233825	0.0324732	0.0223601	0.0219365	0.0239921	0.00709982	0.0162759	0.0305653	0.0232441	0.0245294	0.0219953
			6.2	0.0223575	0.0309798	0.0109325	0.00578499	0.025079	0.0223659	0.0344426	0.0336017	0.0302856	0.0251387	0.0162509	0.0246458	0.0166797	0.012599	0.0182983	0.0132816	0.00314336	0.00560533	0.0214308	0.0136857	0.0246725	0.0153124	0.023345	0.0229863	0.0157375	0.0171881	0.0125112	0.0336269	0.010231	0.0285803	0.0343437	0.0237995	0.0123204	0.0276486	0.0220511	0.0212662	0.0312343	0.0208014	0.0203921	0.0224941	0.00378476	0.0149833	0.0307784	0.0225423	0.0237559	0.0205106
			6.4	0.019888	0.0301313	0.00899363	0.00466532	0.0234449	0.0191121	0.0345691	0.0327391	0.0299074	0.0242866	0.0145978	0.0224845	0.015373	0.00864888	0.0169333	0.0102944	0.00176137	0.00238843	0.019333	0.0125181	0.0226767	0.0150484	0.0217363	0.0237691	0.0153117	0.017816	0.0116331	0.031605	0.00973354	0.0262408	0.0332402	0.0229763	0.011268	0.024896	0.0199248	0.0187554	0.0296868	0.019337	0.0189761	0.0213084	0.00126761	0.014227	0.0288535	0.0218431	0.0228297	0.0190451
			6.6	0.0176357	0.0284997	0.00819006	0.00288532	0.0219918	0.0162408	0.0333401	0.0315023	0.0295078	0.0235919	0.0129752	0.0200827	0.0142556	0.00541308	0.0142479	0.00869099	0.000628672	0.000674225	0.0175262	0.0107304	0.0201909	0.0142142	0.0197333	0.0241067	0.0148661	0.0182782	0.0101889	0.0291618	0.00648006	0.0230622	0.0323484	0.0220051	0.00739856	0.0232713	0.0181504	0.0168013	0.0260943	0.0179942	0.0178358	0.0201182	0.000192701	0.0131577	0.0247808	0.0216818	0.0221203	0.0173965
			6.8	0.0168224	0.0264143	0.00767819	0.00226806	0.020377	0.0130058	0.0319134	0.0301408	0.029157	0.0227994	0.0114558	0.0166629	0.0126789	0.00324656	0.0118049	0.00691398	0.000205943	0.000163047	0.0157679	0.0104182	0.0176355	0.0134766	0.0174419	0.0244919	0.0143555	0.0191547	0.0101447	0.0266013	0.00430212	0.0191629	0.0308845	0.0212279	0.00297525	0.0223216	0.0157366	0.0152749	0.0199855	0.0169129	0.0169078	0.0183555	1.20436e-05	0.0125037	0.0197735	0.0220367	0.0203861	0.0158213
			7	0.0140038	0.0228588	0.00688606	0.00175129	0.0189966	0.00970952	0.0292675	0.0288364	0.0286811	0.0222802	0.00922848	0.0124519	0.0117136	0.00179002	0.0092876	0.00571399	9.21335e-05	4.40702e-06	0.0135893	0.00992487	0.0148232	0.0129457	0.0155972	0.0248159	0.0136803	0.0199932	0.00912813	0.0243094	0.0035358	0.0147043	0.0294675	0.020187	0.00130563	0.0211002	0.0128966	0.0131918	0.012552	0.016033	0.0157093	0.0162285	2.10763e-05	0.010988	0.0141169	0.0222949	0.01778	0.0140994
			7.2	0.0109893	0.0185885	0.00684031	0.00103355	0.01746	0.00708379	0.0264886	0.0276957	0.0281198	0.021419	0.0077456	0.00773886	0.0106583	0.000636833	0.00833807	0.00461613	2.16784e-05	0	0.0111964	0.00881608	0.0128346	0.0124733	0.014516	0.0259811	0.0132446	0.0217871	0.00768388	0.0220135	0.00336103	0.00958415	0.0283008	0.0186001	0.000648857	0.0201126	0.0108744	0.0118018	0.00681616	0.0148964	0.0144183	0.013916	1.20436e-05	0.0094847	0.00825698	0.0217356	0.0151295	0.0125327
			7.4	0.00825581	0.0147409	0.00726639	0.00063161	0.0161236	0.00516172	0.0236319	0.0261627	0.0275693	0.0201671	0.00747212	0.00456662	0.00903197	0.000228055	0.00783363	0.00309444	0	0	0.00854887	0.00792904	0.0115689	0.0113509	0.0127458	0.0269844	0.0128917	0.0234392	0.00655009	0.0204006	0.00186873	0.00508788	0.0260958	0.0169554	0.000308604	0.0183856	0.00846059	0.00986989	0.00360528	0.0136723	0.0130469	0.0118297	0	0.00720961	0.00383009	0.0207648	0.0112966	0.0110363
			7.6	0.00632278	0.0113999	0.00745513	0.000430647	0.015389	0.0033955	0.0208044	0.0250038	0.0271803	0.0192534	0.00698593	0.00219616	0.00830258	0.000133391	0.00698796	0.00163913	0	0	0.00546481	0.00748099	0.0102672	0.0103858	0.01092	0.0274554	0.0122105	0.0247579	0.00549088	0.0180092	0.00151918	0.00234494	0.0238032	0.0156322	7.12164e-05	0.016308	0.0069588	0.00784946	0.00170618	0.0123718	0.0111943	0.0101507	3.0109e-06	0.00495932	0.00165271	0.0195763	0.00739971	0.00975164
			7.8	0.005071	0.00803399	0.00715773	0.000157901	0.0141725	0.00211097	0.0182751	0.0233175	0.0270781	0.018745	0.00546355	0.000655363	0.00748629	1.0757e-05	0.00580104	0.000898715	0	0	0.00335892	0.00682024	0.00903993	0.00943756	0.00916348	0.0285675	0.0120784	0.0261914	0.00507845	0.0160145	0.000941088	0.000978851	0.0209833	0.0138378	0	0.0139879	0.00484241	0.00587695	0.000681616	0.010615	0.00814144	0.00730645	0	0.00267493	0.000787004	0.0177504	0.0047837	0.00854167
			8	0.0038916	0.00563467	0.00682315	7.17763e-05	0.0133876	0.00110035	0.0152336	0.0205373	0.0263216	0.0181408	0.00362515	0.00018127	0.00629134	0	0.00434213	0.000204254	0	0	0.0021544	0.00559377	0.00735635	0.00859551	0.0077016	0.0294211	0.0118685	0.0269232	0.00411664	0.0137431	0	0.000484049	0.0165936	0.0115995	0	0.0127081	0.00277559	0.00421046	0.000231493	0.00772017	0.00493281	0.00471107	0	0.000908175	0.000449248	0.0158358	0.00369493	0.0073359
			8.2	0.00259724	0.00442569	0.00611967	0.000416292	0.0132034	0.00029752	0.0114917	0.0172998	0.0258153	0.0172742	0.00274697	6.27474e-05	0.0053509	0	0.0023491	4.08516e-05	0	0	0.00162893	0.00452118	0.00620114	0.00756669	0.0059765	0.0290317	0.0117324	0.0269811	0.00360681	0.0118207	0	0.00034959	0.0118029	0.00855339	0	0.0115947	0.00171987	0.00243705	7.28769e-05	0.00467756	0.0025717	0.00224466	0	0.000313057	0.000236101	0.0132059	0.00245343	0.00623981
			8.4	0.00157112	0.00390045	0.00495007	0.000459355	0.0130589	0.000179457	0.00887168	0.0135426	0.0252388	0.0167224	0.00217266	3.48665e-06	0.00464324	0	0.00118197	0	0	0	0.00143492	0.00380159	0.00524287	0.00672898	0.0045314	0.0283606	0.0119207	0.0257941	0.00299502	0.010111	0	0.00015597	0.00791812	0.00553615	0	0.0108525	0.00114989	0.0013236	6.85906e-05	0.00243863	0.0010393	0.00082817	6.0218e-06	4.95931e-05	0.000101654	0.00988494	0.00149768	0.00533929
			8.6	0.00100058	0.00350885	0.00377189	0.000287094	0.0132088	9.91727e-05	0.00666025	0.0102479	0.0239698	0.0162104	0.00129752	0	0.00386109	0	0.000672585	0	0	0	0.00112772	0.00314989	0.00389313	0.00544533	0.00355822	0.0275602	0.011483	0.0257262	0.00238628	0.00850217	0	5.37827e-05	0.00478263	0.00309038	0	0.00959313	0.00106067	0.00043137	9.00253e-05	0.000985519	0.000376681	0.000416348	0	2.47971e-05	5.90256e-05	0.00705606	0.000778398	0.00458726
			8.8	0.000694016	0.00275051	0.00275957	0.000129193	0.0132623	0	0.00454285	0.00804186	0.0228946	0.015503	0.000565195	0	0.00343587	0	0.00025222	0	0	0	0.000897329	0.00224022	0.00229601	0.00479614	0.0032499	0.0256163	0.0111173	0.0246002	0.00155382	0.00654023	0	0	0.00291763	0.00150352	0	0.00807658	0.000728592	0.000165911	2.57211e-05	0.00035719	8.90333e-05	0.000119926	0	4.95931e-05	3.6071e-05	0.0045176	0.000221696	0.00392328
			9	0.000434292	0.00178706	0.00190453	7.17763e-05	0.0130813	0	0.00335282	0.0061139	0.0214533	0.0139941	0.000233979	0	0.00313481	0	0	0	0	0	0.000561842	0.00216329	0.0010063	0.00386352	0.00281994	0.0226882	0.0104638	0.023571	0.00105161	0.00511412	0	0	0.00150463	0.000777272	0	0.00698665	0.000307297	5.53032e-05	0	8.44264e-05	0.000107867	2.71529e-05	0	2.47971e-05	0	0.00217275	9.85245e-06	0.00335385
			9.2	0.000298044	0.00130533	0.00138407	0	0.0124046	0	0.0021628	0.00389231	0.0198655	0.0126064	3.03868e-05	0	0.00227196	0	0	0	0	0	0.000311236	0.00183291	0.000367457	0.00304444	0.00274233	0.0202448	0.00900977	0.0219808	0.000750278	0.00411474	0	0	0.000519188	0.000365675	0	0.00607497	1.98257e-05	3.68646e-06	0	0.000102286	8.38972e-05	2.26287e-06	0	3.09903e-06	0	0.00113747	0	0.00286517
			9.4	0.000144765	0.000783198	0.00110383	0	0.0120651	0	0.00169911	0.00213584	0.0185554	0.0109908	7.90057e-05	0	0.00153636	0	0	0	0	0	0.000137429	0.00166546	1.20084e-05	0.00233111	0.00174293	0.0164564	0.00729259	0.0193533	0.00067875	0.00321899	0	0	0.000111982	0.00014627	0	0.00555192	9.91187e-06	0	0	7.9556e-05	1.36979e-05	0	0	0	0	0.00025546	0	0.00240336
			9.6	0.000140506	0.000578074	0.00084074	0	0.0112663	0	0.00123866	0.00097178	0.0167374	0.00892655	0	0	0.000887678	0	0	0	0	0	0	0.00132603	0	0.00206199	0.00100989	0.0125495	0.00635416	0.0164075	0.000631573	0.00279497	0	0	2.03602e-05	8.50408e-05	0	0.00486231	0	0	0	1.29892e-05	6.8485e-06	0	0	0	0	2.95797e-05	0	0.00199423
			9.8	0.000102187	0.000391599	0.000494721	0	0.010506	0	0.00078146	0.000345579	0.0150627	0.00703414	0	0	0.000347622	0	0	0	0	0	0	0.00100471	0	0.00183013	0.000696332	0.0096119	0.00471781	0.0139577	0.000470255	0.00251956	0	0	0	1.36067e-05	0	0.00431881	0	0	0	6.49413e-06	0	0	0	0	0	0	0	0.00164919
			10	0.00015328	0.000142965	0.000240211	0	0.0102169	0	0.000236708	0.000119524	0.0135665	0.00576589	0	0	6.20757e-05	0	0	0	0	0	0	0.00136224	0	0.00163598	0.00041738	0.00726644	0.00295036	0.0115569	0.000243498	0.00242958	0	0	0	0	0	0.00327271	0	0	0	0	0	0	0	0	0	0	0	0.00136976
			10.2	8.51555e-05	0.00010567	7.72112e-05	0	0.00966002	0	0.000116733	1.29921e-05	0.0122671	0.00454107	0	0	4.03486e-05	0	0	0	0	0	0	0.00166999	0	0.00134649	6.92137e-05	0.00501627	0.00139878	0.00884761	0.000101965	0.00206146	0	0	0	0	0	0.00261817	0	0	0	0	0	0	0	0	0	0	0	0.00111192
			10.4	2.98038e-05	4.35105e-05	4.00354e-05	0	0.00904429	0	3.89114e-05	0	0.0110606	0.00344289	0	0	2.48303e-05	0	0	0	0	0	0	0.00110427	0	0.000948219	4.82399e-05	0.00333783	0.000302626	0.00628107	0	0.00155019	0	0	0	0	0	0.00174155	0	0	0	0	0	0	0	0	0	0	0	0.000867531
			10.6	3.40629e-05	3.10815e-06	2.28772e-05	0	0.00802057	0	3.2424e-06	0	0.00938904	0.00262695	0	0	0	0	0	0	0	0	0	0.00080105	0	0.000757102	1.04869e-05	0.00164986	1.28148e-05	0.00439635	0	0.00111935	0	0	0	0	0	0.000946748	0	0	0	0	0	0	0	0	0	0	0	0.00066208
			10.8	2.12889e-05	0	2.85962e-05	0	0.00739092	0	0	0	0.00805603	0.00149258	0	0	0	0	0	0	0	0	0	0.000624548	0	0.000653526	1.88765e-05	0.000253196	0	0.00317647	0	0.000981649	0	0	0	0	0	0.000406167	0	0	0	0	0	0	0	0	0	0	0	0.000513419
			11	8.51488e-06	0	2.57367e-05	0	0.00590138	0	0	0	0.00666964	0.000530093	0	0	0	0	0	0	0	0	0	0.000407314	0	0.000490144	0	0	0	0.00190868	0	0.000916205	0	0	0	0	0	0.00025422	0	0	0	0	0	0	0	0	0	0	0	0.000380265
			11.2	0	0	0	0	0.00437009	0	0	0	0.00514293	0.000103124	0	0	0	0	0	0	0	0	0	0.000407314	0	0.000440307	1.04869e-05	0	0	0.000968315	0	0.00101301	0	0	0	0	0	8.76615e-05	0	0	0	0	0	0	0	0	0	0	0	0.000278738
			11.4	0	0	0	0	0.00343846	0	0	0	0.00404327	0	0	0	0	0	0	0	0	0	0	0.000298697	0	0.00040087	0	0	0	0.000404297	0	0.00106482	0	0	0	0	0	2.92209e-05	0	0	0	0	0	0	0	0	0	0	0	0.000215103
			11.6	0	0	0	0	0.00258072	0	0	0	0.00335236	0	0	0	0	0	0	0	0	0	0	0.000117669	0	0.000321129	1.3633e-05	0	0	0.000297482	0	0.000947564	0	0	0	0	0	0	0	0	0	0	0	0	0	0	0	0	0	0.000169568
			11.8	0	0	0	0	0.00205172	0	0	0	0.00236099	0	0	0	0	0	0	0	0	0	0	0.000126721	0	0.000156881	1.04869e-05	0	0	8.68489e-05	0	0.000433561	0	0	0	0	0	0	0	0	0	0	0	0	0	0	0	0	0	0.00011616
			12	0	0	0	0	0.00110832	0	0	0	0.00166703	0	0	0	0	0	0	0	0	0	0	7.24117e-05	0	8.66745e-06	0	0	0	4.99132e-06	0	0.000141794	0	0	0	0	0	0	0	0	0	0	0	0	0	0	0	0	0	6.6738e-05
[truncated: 143 more columns]

## Sheet: Table1
								EC50 (nM)	sigmoidal, Hill, 3 parameter function was fitted on the following data f = a*x^b/(c^b+x^b)
		stable rescue	pool size (%)	IP3R1	IP3R2	IP3R3			IP3R1	[IP3] (nM)	Ca2+ response normalized to Tapsigargin		IP3R2	[IP3] (nM)	Ca2+ response normalized to Tapsigargin		IP3R3	[IP3] (nM)	Ca2+ response normalized to Tapsigargin				DKO	IP3R1	IP3R2	IP3R3
				50	75.3	55.19		stable rescue		200	0.1735			200	0.6054			400	0.169				pool size (%)	71	74	34
				56.56	69.26	75.24				400	0.3364			100	0.1873			800	0.2428				EC50 (nM)	331	209	2895
				44.34	69.92	55.81				100	0.0912			150	0.4774			800	0.1629
				46.23	81.18	81.28				300	0.253			7500	0.753			1600	0.5813				Previously published data was read from the following reference
				67.9	78.52	57.58				7500	0.5			7500	0.6926			1600	0.3507				Bansaghi, S. et al. Isoform- and species-specific control of inositol 1,4,5-trisphosphate (IP3) receptors by reactive oxygen species. The Journal of biological chemistry 289, 8170-8181 (2014).
				71.48	81.44	53.1				7500	0.5656			7500	0.6992			3200	0.416
				72.28	81.02	66.82				7500	0.4434			200	0.5882			15000	0.5519
				59.89	81.74	59.83				7500	0.4623			200	0.6338			15000	0.7524
				60.23	81.95	60.65				200	0.4589			100	0.2397			15000	0.5581
				57.85	85.9	87.13				200	0.4605			100	0.3866			15000	0.8128
				58.4	83.33	98.05				200	0.4719			100	0.0708			15000	0.5758
				65.81	84.51	78.45				7500	0.679			7500	0.8118			15000	0.531
				76.11	89.78	58.92				7500	0.7148			7500	0.7852			200	0.0208
				69.48	80.36	69.85				7500	0.7228			7500	0.8144			400	0.0386
				60.65	93.1	72.22				200	0.1123			7500	0.8102			1000	0.2176
				67.64	80.15					400	0.268			7500	0.8174			15000	0.6682
				71.86	91.5					200	0.1108			200	0.6692			15000	0.5983
				68.57	86.67					1000	0.4793			400	0.8397			15000	0.6065
				52.51	89.13					7500	0.5989			300	0.7917			3000	0.6193
				60.71	81.82					7500	0.6023			150	0.5282			1000	0.5714
				60.92	72.95					7500	0.5785			100	0.3139			100	0
				75.9	84.97					7500	0.584			200	0.625			6000	0.6616
				66.89	85.55					50	0.1581			150	0.408			3000	0.5625
				53.4	78.03					100	0.2389			300	0.7279			6000	0.504
				65.81	76.02					25	0.0182			100	0.3333			1000	0.4167
				76.11	76.28					200	0.3413			50	0.1159			100	0
				69.48	83.7					400	0.5191			100	0.3701			3000	0.25
				60.65	79.31					800	0.6247			200	0.4932			300	0.2105
				67.64						1600	0.5021			50	0.0231			1000	0.25
				71.86						50	0.0442			100	0.1156			100	0.0155
				68.57						100	0.1558			200	0.3006			3000	0.2092
				52.51						200	0.319			400	0.6257			300	0.0423
				60.71						400	0.5432			800	0.7564			1000	0.3591
				60.92						800	0.5806			25	0.0082873			3000	0.2431
				75.9						1600	0.4058			150	0.0862			6000	0.5266
				66.89						7500	0.6581			7500	0.8195			100	0.0055249
				53.4						7500	0.7611			7500	0.859			300	0.0486
			Mean	63.407	81.5496	68.6747				7500	0.6948			7500	0.8333			1000	0.3869
			N	37	28	15				7500	0.6065			7500	0.8451			100	0.0152
			SEM	1.39285	1.11229	3.42903				7500	0.6764			7500	0.8978			7500	0.8223
										7500	0.7186			7500	0.8036			7500	0.8681
										7500	0.6857			7500	0.931			15000	0.8713
										7500	0.5251			7500	0.8015			7500	0.7778
										7500	0.6071			7500	0.915			7500	0.8813
										7500	0.6092			7500	0.8667			7500	0.616
										7500	0.759			7500	0.8913			7500	0.7794
										7500	0.6689			7500	0.8182			15000	0.9805
										7500	0.534			7500	0.7295			7500	0.6818
										50	0.1581			7500	0.8497			7500	0.7105
										100	0.2389			7500	0.8555			7500	0.7405
										25	0.0182			7500	0.7803			7500	0.6502
										200	0.3413			7500	0.7602			7500	0.695
										400	0.5191			7500	0.7628			7500	0.7143
										800	0.6247			7500	0.837			7500	0.7238
										1600	0.5021			7500	0.7931			7500	0.6851
										50	0.0442							7500	0.7343
										100	0.1558							15000	0.7845
										200	0.319		EC50	145.558				7500	0.5892
										400	0.5432		Std. Error	7.8403				7500	0.6985
										800	0.5806							15000	0.7222
										1600	0.4058
										7500	0.6581
										7500	0.7611						EC50	1663.7
										7500	0.6948						Std. Error	492.536
										7500	0.6065
										7500	0.6764
										7500	0.7186
										7500	0.6857
										7500	0.5251
										7500	0.6071
										7500	0.6092
										7500	0.759
										7500	0.6689
										7500	0.534
									EC50	213.441
									Std. Error	27.6671

## Sheet: Supplementary Figure 1
Panel D	R1 A					R1 B					R2					R3
	[IP3] (nM)	Ca2+ response normalized to Tapsigargin				[IP3] (nM)	Ca2+ response normalized to Tapsigargin				[IP3] (nM)	Ca2+ response normalized to Tapsigargin				[IP3] (nM)	Ca2+ response normalized to Tapsigargin					panel A	images were mirrored for reverse order in the manuscript figure										Panel B	membrane was cut (blue line) and labelled separately then re-aligned for imaging
	200	0.1735				200	0.067				200	0.6054				400	0.169					top
	400	0.3364				400	0.2897				100	0.1873				800	0.2428
	100	0.0912				100	0.0767				150	0.4774				800	0.1629
	300	0.253				300	0.2345				7500	0.753				1600	0.5813
	7500	0.5				500	0.3352				7500	0.6926				1600	0.3507
	7500	0.5656				7500	0.2974				7500	0.6992				3200	0.416
	7500	0.4434				7500	0.5				200	0.5882				15000	0.5519
	7500	0.4623				7500	0.4653				200	0.6338				15000	0.7524
	200	0.4589				7500	0.3982				100	0.2397				15000	0.5581
	200	0.4605				7500	0.4845				100	0.3866				15000	0.8128
	200	0.4719				500	0.4381				100	0.0708				15000	0.5758
	7500	0.679				200	0.2775				7500	0.8118				15000	0.531
	7500	0.7148				100	0.1502				7500	0.7852				200	0.0208
	7500	0.7228				300	0.3363				7500	0.8144				400	0.0386
	200	0.1123				400	0.3724				7500	0.8102				1000	0.2176
	400	0.268				7500	0.6031				7500	0.8174				15000	0.6682
	200	0.1108				7500	0.5029				200	0.6692				15000	0.5983
	1000	0.4793				7500	0.5117				400	0.8397				15000	0.6065
	7500	0.5989				7500	0.5202				300	0.7917				3000	0.6193
	7500	0.6023				7500	0.5				150	0.5282				1000	0.5714
	7500	0.5785				200	0.2443				100	0.3139				100	0
	7500	0.584				200	0.3904				200	0.625				6000	0.6616
	50	0.1581				200	0.3982				150	0.408				3000	0.5625
	100	0.2389				7500	0.4751				300	0.7279				6000	0.504
	25	0.0182				7500	0.6514				100	0.3333				1000	0.4167																								R1A and R1B displayed on figure
	200	0.3413				7500	0.7153				50	0.1159				100	0
	400	0.5191				200	0.1471				100	0.3701				3000	0.25
	800	0.6247				200	0.1962				200	0.4932				300	0.2105
	1600	0.5021				200	0.1218				50	0.0231				1000	0.25
	50	0.0442				7500	0.2941				100	0.1156				100	0.0155
	100	0.1558				7500	0.3542				200	0.3006				3000	0.2092
	200	0.319				7500	0.4135				400	0.6257				300	0.0423
	400	0.5432									800	0.7564				1000	0.3591
	800	0.5806									25	0.0082873				3000	0.2431
	1600	0.4058									150	0.0862				6000	0.5266
	7500	0.6581									7500	0.8195				100	0.0055249
	7500	0.7611									7500	0.859				300	0.0486
	7500	0.6948									7500	0.8333				1000	0.3869
	7500	0.6065									7500	0.8451				100	0.0152					panel A
	7500	0.6764									7500	0.8978				7500	0.8223					middle
	7500	0.7186									7500	0.8036				7500	0.8681
	7500	0.6857									7500	0.931				15000	0.8713
	7500	0.5251									7500	0.8015				7500	0.7778
	7500	0.6071									7500	0.915				7500	0.8813
	7500	0.6092									7500	0.8667				7500	0.616
	7500	0.759									7500	0.8913				7500	0.7794
	7500	0.6689									7500	0.8182				15000	0.9805
	7500	0.534									7500	0.7295				7500	0.6818
	50	0.1581									7500	0.8497				7500	0.7105
	100	0.2389									7500	0.8555				7500	0.7405
	25	0.0182									7500	0.7803				7500	0.6502
	200	0.3413									7500	0.7602				7500	0.695
	400	0.5191									7500	0.7628				7500	0.7143
	800	0.6247									7500	0.837				7500	0.7238
	1600	0.5021									7500	0.7931				7500	0.6851
	50	0.0442														7500	0.7343
	100	0.1558														15000	0.7845
	200	0.319														7500	0.5892
	400	0.5432														7500	0.6985
	800	0.5806														15000	0.7222
	1600	0.4058
	7500	0.6581
	7500	0.7611
	7500	0.6948
	7500	0.6065
	7500	0.6764
	7500	0.7186
	7500	0.6857
	7500	0.5251
	7500	0.6071
	7500	0.6092
	7500	0.759
	7500	0.6689
	7500	0.534																				Panel A
																						bottom
																							membrane was cut (blue line) and labelled separately then re-aligned for imaging
		mean	N	SEM			mean	N	SEM			mean	N	SEM			mean	N	SEM
	25	0.0182	2	0		100	0.1135	2	0.0368		25	0.0082873	1			100	0.007245	5	0.0034595
	50	0.1012	4	0.0329		200	0.2303	8	0.0428		50	0.0695	2	0.0464		200	0.0208	1
	100	0.1761	5	0.0282		300	0.2854	2	0.0509		100	0.2522	8	0.0419		300	0.1005	3	0.055
	200	0.3109	10	0.0435		400	0.3311	2	0.0414		150	0.375	4	0.0994		400	0.1038	2	0.0652
	300	0.253	1			500	0.3867	2	0.0515		200	0.5593	7	0.0479		800	0.2029	2	0.04
	400	0.4548	6	0.0493		7500	0.4804	16	0.0288		300	0.7598	2	0.0319		1000	0.367	6	0.0519
	800	0.6027	4	0.0127							400	0.7327	2	0.107		1600	0.466	2	0.1153
	1000	0.4793	1								800	0.7564	1			3000	0.3768	5	0.0881
	1600	0.454	4	0.0278							7500	0.8155	28	0.0111		3200	0.416	1
	7500	0.6341	37	0.0139												6000	0.5641	3	0.0492
																7500	0.7275	17	0.0193
																15000	0.6933	13	0.039

## Sheet: Supplementary Figure 2
		per cell					per cell	per mito	per mito	per mito				per cell	per mito	per mito	per mito				per cell	per mito	per mito	per mito
panel C	TKO	particle/µm2 cyto			panel C	R1 A	particle/µm2 cyto	N gold 100nm	N gold 25nm	25/100		panel C	R2	particle/µm2 cyto	N gold 100nm	N gold 25nm	25/100		panel C	R3	particle/µm2 cyto	N gold 100nm	N gold 25nm	25/100
		4.8932					17.1355	9.03083	0	0				7.98658	7.28535	5.20382	71.4286				14.2726	2.66487	0	0
		2.92125					14.0107	18.8648	3.01838	16				6.31897	11.5396	8.07769	70				12.2671	3.27028	1.63514	50
		1.47641					13.3638	1.61008	0	0				7.37977	5.09061	5.09061	100				8.25263	0	0	0
		3.3516					13.532	9.42705	2.0949	22.2222				5.78994	7.64483	3.05793	40				10.267	10.4855	0.55187	5.26316
		1.94725					12.6599	7.84506	2.85275	36.3636				10.5781	1.25621	0	0				9.66386	4.28009	4.28009	100
		2.34041					13.9588	4.94884	0	0					0.660801	0	0				7.66316	1.35939	0.679696	50
							16.1493	1.94397	0.647989	33.3333					6.46274	0	0					4.33045	4.33045	100
	mean	2.82169					17.9659	13.6309	4.19412	30.7692					1.34807	0	0					10.1719	3.39063	33.3333
	N	6						19.5603	1.1506	5.88235					4.33895	2.16948	50					4.78722	0	0
	SEM	0.496249						10.0005	2.77792	27.7778					9.94546	7.95637	80					12.4338	1.49206	12
								8.305	2.55538	30.7692					0	0	0					11.5753	11.5753	100
								11.5204	1.77237	15.3846					9.54346	7.15759	75					5.97293	0.542993	9.09091
								10.6565	2.45919	23.0769					29.4996	7.69554	26.087					19.2478	2.74968	14.2857
								31.5093	2.73994	8.69565					8.47684	0	0					2.86661	2.86661	100
								0	0	0					30.1665	16.8933	56					4.72596	0	0
								14.0218	3.00467	21.4286					19.1093	0.868604	4.54545					16.0353	5.34511	33.3333
								19.8686	0	0					41.4207	23.0115	55.5556					7.38352	2.46117	33.3333
								18.3758	5.80288	31.5789					9.34607	0	0					8.53115	5.52016	64.7059
								33.8501	10.6386	31.4286					21.4343	14.9391	69.697					9.3826	1.70593	18.1818
								13.517	1.80227	13.3333					12.5104	6.25518	50					2.22078	2.22078	100
								14.3979	3.78892	26.3158					7.94187	2.9782	37.5					0	0	0
								11.7148	3.44554	29.4118					17.9698	4.68777	26.087					0.576974	0.576974	100
								20.5119	13.1276	64					35.0047	19.313	55.1724					12.0833	9.29487	76.9231
						mean	14.847	13.2657	2.95105	20.3379					0	0	0					3.76273	2.50849	66.6667
						N	8	23	23	23					6.43478	0.714976	11.1111					7.05592	2.56579	36.3636
						SEM	0.692578	1.76178	0.673184	3.29385					11.2775	1.50366	13.3333					13.1755	5.12379	38.8889
															4.48217	2.56124	57.1429					3.70762	1.23587	33.3333
																						9.18877	1.67068	18.1818
													mean	7.61066	11.8589	5.1902	35.1356					7.72542	7.72542	100
													N	5	27	27	27					7.25304	0	0
													SEM	0.836169	2.12304	1.23451	6.05929					14.6152	8.93152	61.1111
																						7.54633	0	0
																						8.82578	3.30967	37.5
																						8.20397	5.59362	68.1818
																						2.91859	0	0
																						10.0679	5.33004	52.9412
																						18.191	12.4465	68.4211
																						23.15	0	0
																						6.52436	3.26218	50
																						8.60623	5.23857	60.8696
																						9.68597	6.45731	66.6667
																						6.7017	6.7017	100
																						6.3707	3.71624	58.3333
																						8.70228	0	0
																						3.33897	0.667794	20
																						6.58823	0	0
																						1.07679	0	0
																						15.001	5.19264	34.6154
																						10.3612	7.08921	68.4211
																						3.39927	0	0
																						3.26788	0	0
																						19.684	11.4294	58.0645
																				mean	10.3977	7.86696	3.21954	40.3656
																				N	6	52	52	52
																				SEM	1.01888	0.735284	0.467751	4.92005

## Sheet: Supplementary Figure 3
panel A	max [Ca2+] cyto			max [Ca2+] mito			panel B	cells with mito response to IP3	all cells with mito response to Ca2+	fast response (%)
	WT	cR2 DKO		WT	cR2 DKO		WT	84	611	13.748
	2.6476	0.6248		1.26201	1.51095		cR1 DKO	93	734	12.6703
	3.2971	1.1255		1.46596	1.53391		cR2 DKO	99	374	26.4706
	1.3207	3.3608		1.39272	1.60933		cR3 DKO	77	515	14.9515
	3.0522	2.7769		1.47059	1.40228
	2.2188	2.5048		1.32872	1.59695
	2.1299	2.8524		1.39752	1.34877
	1.4948	1.6636		1.21927	1.42971
	1.3618	1.8008		1.26536	1.41389
	2.4693	2.0265		1.16277	1.60391
	1.5585	2.0257		1.2229	1.25754
	1.4725	2.0479		1.31659	1.20854
	1.9657	2.7624		1.34728	1.54175
	3.7202	2.9629		1.27584	1.57004
	2.7681			1.26098
	3.1891			1.30475
	3.4703			1.61584
	3.919			1.45819
	3.9667			1.24357
	3.346			1.34441
Mean	2.59833	2.195		1.33449	1.46366
N	19	13		19	13	cells
SEM	0.207866	0.215777		0.0254482	0.0368128

[truncated: 2 more sheets: Supplementary Figure 4, Supplementary Figure 5]
